# Supplementary material for: Homoeolog expression bias in allopolyploid oleaginous marine diatom Fistulifera solaris
Source: BMC Genomics. 2018 May 4;19:330. doi: 10.1186/s12864-018-4691-0 (PMC5935921; doi:10.1186/s12864-018-4691-0)
Supplement: Supplementary file 2 — Table S1. Codon usage in genome and subgenome of F. solaris. Codon usage in (A) genome and (B) subgenome of F. solaris in per mil. (A) The table includes the codon usage of all genes predicted in F. solaris, including homoeologous genes, non-homoeologous genes, and genes predicted on scaffolds not assembled on chromosomes. (B) The table includes the codon usage of homoeologous genes and non-homoeologous genes in each subgenome. The values corresponding to Fso_h and Fso_l were written in left (bold) and right (italic) of each column, respectively. Values in parentheses represent the ratio of codon usage between Fso_h and Fso_l (Fso_h / Fso_l); Table S2. Top 10 and bottom 10 loadings of PC1 and PC2 from the PCA based on codon usage frequency; Table S3. tRNA genes discovered in each subgenome of F. solaris; Table S4. Nucleotides sequence motifs discovered in promoter region of consistently biased homoeologous genes in F. solaris; Table S5. Lists of genes which contained the motif TABASTA in promoter region. (XLSX 183 kb) [file 12864_2018_4691_MOESM2_ESM.xlsx]

## Sheet: Table S1
Codon usage in genome and subgenome of F. solaris
A									B
Genome									Subgenome
Arg[ R]			Leu [L]			Ser [S]			Arg[ R]					Leu [L]					Ser [S]
CGC	11.56		CUG	14.21		UCG	19.72		CGC	11.86	11.23	(1.06)		CUG	14.55	13.86	(1.05)		UCG	20.22	19.2	(1.05)
CGG	7.1		CUC	14.48		AGC	10.87		CGG	7.25	6.94	(1.05)		CUC	14.6	14.34	(1.02)		AGC	11.07	10.68	(1.04)
CGA	15.64		UUG	30.78		UCC	13.05		CGA	15.68	15.61	(1.00)		UUG	31.02	30.57	(1.01)		UCC	13.16	12.96	(1.02)
CGU	12.53		CUU	15.7		AGU	14.3		CGU	12.34	12.74	(0.97)		CUU	15.47	15.93	(0.97)		AGU	14.21	14.42	(0.99)
AGA	7.08		CUA	7.69		UCU	13.05		AGA	6.96	7.2	(0.97)		CUA	7.47	7.93	(0.94)		UCU	12.8	13.34	(0.96)
AGG	3.6		UUA	11.43		UCA	11.55		AGG	3.51	3.69	(0.95)		UUA	11.09	11.81	(0.94)		UCA	11.17	11.97	(0.93)
Ala [A]			Gly [G]			Pro [P]			Ala [A]					Gly [G]					Pro [P]
GCG	20.06		GGC	12.9		CCG	14.47		GCG	20.88	19.21	(1.09)		GGC	13.16	12.6	(1.04)		CCG	15.09	13.82	(1.09)
GCC	21.05		GGG	8.18		CCC	12.14		GCC	21.33	20.77	(1.03)		GGG	8.18	8.17	(1.00)		CCC	12.34	11.95	(1.03)
GCU	20.95		GGA	20.68		CCU	12.81		GCU	20.62	21.31	(0.97)		GGA	20.54	20.84	(0.99)		CCU	12.55	13.08	(0.96)
GCA	18.1		GGU	17.6		CCA	11.24		GCA	17.78	18.44	(0.96)		GGU	17.29	17.92	(0.96)		CCA	10.87	11.63	(0.93)
Thr [T]			Val [V]			Ile [I]			Thr [T]					Val [V]					Ile [I]
ACG	17.66		GUC	19.11		AUC	15.77		ACG	18.21	17.08	(1.07)		GUC	19.43	18.77	(1.03)		AUC	15.75	15.76	(1.00)
ACC	13.03		GUG	17.75		AUU	24.02		ACC	13.1	12.94	(1.01)		GUG	17.93	17.56	(1.02)		AUU	23.84	24.21	(0.98)
ACA	15.26		GUU	17.49		AUA	7.36		ACA	14.95	15.6	(0.96)		GUU	17.2	17.78	(0.97)		AUA	7.18	7.56	(0.95)
ACU	12.22		GUA	10.5					ACU	11.86	12.58	(0.94)		GUA	10.17	10.87	(0.94)
Asn [N]			Asp [D]			Cys [C]			Asn [N]					Asp [D]					Cys [C]
AAC	16.98		GAC	24.11		UGC	7.59		AAC	17.04	16.89	(1.01)		GAC	24.45	23.71	(1.03)		UGC	7.69	7.48	(1.03)
AAU	21.9		GAU	36.1		UGU	8.6		AAU	21.65	22.15	(0.98)		GAU	36.02	36.18	(1.00)		UGU	8.53	8.68	(0.98)
Gln [Q]			Glu [E]			His [H]			Gln [Q]					Glu [E]					His [H]
CAG	16.06		GAG	22.85		CAC	10.76		CAG	16.13	16	(1.01)		GAG	23.11	22.53	(1.03)		CAC	10.84	10.67	(1.02)
CAA	28.06		GAA	43.98		CAU	13.24		CAA	27.82	28.34	(0.98)		GAA	43.99	43.99	(1.00)		CAU	13.06	13.43	(0.97)
Lys [K]			Phe [F]			Tyr [Y]			Lys [K]					Phe [F]					Tyr [Y]
AAG	23.2		UUC	15.79		UAC	13.74		AAG	23.33	22.96	(1.02)		UUC	15.88	15.68	(1.01)		UAC	13.83	13.64	(1.01)
AAA	27.82		UUU	22.6		UAU	12.8		AAA	27.62	28.02	(0.99)		UUU	22.6	22.61	(1.00)		UAU	12.7	12.9	(0.98)
Met [M]			Trp [W]			Terminal [*]			Met [M]					Trp [W]					Terminal [*]
AUG	23.99		UGG	13.15		UGA	0.57		AUG	23.91	24.07	(0.99)		UGG	13.09	13.19	(0.99)		UGA	0.58	0.56	(1.04)
						UAG	0.5												UAG	0.51	0.5	(1.01)
						UAA	0.94												UAA	0.94	0.95	(0.99)
Coding GC			48.61						Fso_h	Coding GC		48.99		Fso_l	Coding GC		48.33
1st letter GC			54.91							1st letter GC		55			1st letter GC		54.81
2nd letter GC			41.83							2nd letter GC		41.89			2nd letter GC		41.78
3rd letter GC			48.62							3rd letter GC		49.24			3rd letter GC		47.94

## Sheet: Table S2
Top/bottom 10 loadings from the PCA based on codon usage frequency
PC1				PC2
Codon	Coding AA	Loadings		Codon	Coding AA	Loadings
TGA	*	-0.965364		TGA	*	0.154159
AGA	R	-0.980417		CCC	P	0.149096
AGG	R	-0.982887		GCC	A	0.147903
CTT	L	-0.983969		ACG	T	0.141791
TAG	*	-0.98405		TTG	L	0.136739
GCC	A	-0.987456		ACC	T	0.13235
CCC	P	-0.987684		CCG	P	0.119237
ACG	T	-0.988632		GCG	A	0.0964869
CTA	L	-0.989323		CAA	Q	0.0958962
TTG	L	-0.98944		CGG	R	0.0918613
CAG	Q	-0.998668		ACT	T	-0.0957303
GAA	E	-0.998718		ATA	I	-0.107627
ATC	I	-0.998756		TCT	S	-0.11001
ATT	I	-0.998841		GCT	A	-0.111717
CTC	L	-0.998895		GTT	V	-0.112417
CAC	H	-0.998937		TCA	S	-0.118761
GAT	D	-0.999074		CTA	L	-0.134365
ATG	M	-0.999117		CTT	L	-0.168556
TTT	F	-0.999213		AGG	R	-0.169174
GGA	G	-0.999392		AGA	R	-0.188453

## Sheet: Table S3
tRNA genes in each subgenome of F. solaris
Fso_h					Fso_l
Location	Type	Anti-codon	Copy		Location	Type	Anti-codon	Copy
scaffold00171	Ala	AGC	2		scaffold00007	Ala	AGC	2
scaffold00178	Ala	AGC			scaffold00084	Ala	AGC
scaffold00235	Ala	CGC	1		scaffold00007	Ala	CGC	1
scaffold00168	Ala	UGC	1		scaffold00114	Ala	UGC	1
scaffold00133	Arg	UCG	1		scaffold00048	Arg	UCG	1
scaffold00232	Arg	UCU	1		scaffold00092	Arg	UCU	1
scaffold00124	Asn	GUU	1		scaffold00281	Asn	GUU	1
scaffold00087	Asp	GUC	2		scaffold00204	Asp	GUC	2
scaffold00087	Asp	GUC			scaffold00204	Asp	GUC
scaffold00111	Gln	CUG	1		scaffold00224	Gln	CUG	1
scaffold00275	Gln	UUG	1		scaffold00136	Gln	UUG	1
scaffold00203	Glu	CUC	1		scaffold00071	Glu	CUC	1
scaffold00078	Glu	UUC	1		scaffold00153	Glu	UUC	1
scaffold00061	Gly	GCC	2		scaffold00005	Gly	GCC	2
scaffold00061	Gly	GCC			scaffold00187	Gly	GCC
scaffold00087	Gly	UCC	1		scaffold00204	Gly	UCC	1
scaffold00175	Ile	AAU	2		scaffold00020	Ile	AAU	2
scaffold00185	Ile	AAU			scaffold00022	Ile	AAU
					scaffold00007	Leu	AAG	1
scaffold00279	Leu	CAA	1		scaffold00141	Leu	CAA	1
scaffold00087	Leu	CAG	1		scaffold00204	Leu	CAG	1
scaffold00117	Leu	UAA	1		scaffold00074	Leu	UAA	1
					scaffold00007	Leu	UAG	1
scaffold00235	Lys	UUU	1		scaffold00164	Lys	UUU	1
scaffold00082	Met	CAU	1		scaffold00013	Met	CAU	1
					scaffold00035	Phe	GAA	1
scaffold00152	Pro	CGG	1		scaffold00044	Pro	CGG	1
scaffold00149	SeC	UCA	3		scaffold00045	SeC	UCA	2
scaffold00149	SeC	UCA			scaffold00069	SeC	UCA
scaffold00205	SeC	UCA
scaffold00061	Ser	AGA	1		scaffold00046	Ser	AGA	1
scaffold00133	Ser	CGA	1		scaffold00048	Ser	CGA	1
scaffold00131	Ser	GCU	1		scaffold00220	Ser	GCU	1
scaffold00236	Ser	UGA	1		scaffold00208	Ser	UGA	1
scaffold00225	Thr	AGU	1		scaffold00153	Thr	AGU	1
scaffold00133	Thr	UGU	1		scaffold00048	Thr	UGU	1
scaffold00080	Trp	CCA	1		scaffold00013	Trp	CCA	1
scaffold00260	Val	AAC	1		scaffold00254	Val	AAC	1
scaffold00087	Val	CAC	1		scaffold00278	Val	CAC	1
scaffold00183	Val	UAC	1		scaffold00016	Val	UAC	1

## Sheet: Table S4
Motifs discovered in promoter region of consistently biased homoeologous genes in F. solaris
Motif		Bias		TF corresponding to the motif
		p-value		Name	Class	e-value	Database
Fso_h biased
TABASTA		4.122e-28
GTARTCTA		8.234e-23
GCGACRA		1.164e-17
ACWATA		1.282e-16
TABAGTA		2.37e-16
CGCADCGC		1.827e-15
CRCCGCM		3.01e-14		AT5G65130	AP2/ERF transcription factor	0.0114	ArabidopsisDAPv1
GCAABRA		3.439e-14
ACTATRG		6.791e-14
AKTTTCTG		2.228e-11
AARTGTAG		3.466e-11
CGATSCG		3.866e-11
AAARWGTA		1.913e-09
ACGGAMR		4.579e-09		AT3G57920	Zinc finger, SBP type	0.00272	ArabidopsisDAPv1
CACGCSCA		7.658e-09
GCAAYAM		9.079e-09
ARTGTAGG		1.85e-06
RCVATGA		1.355e-05
SGACGA		1.413e-05
ACACTTYG		3.724e-05
ATTTATCG		0.000211
ATARTAV		0.0002383
GCCSGTGA		0.0003198
Fso_l biased
MCCTGGTA		6.892e-99
CCWGGTA		3.71e-95
ACCTGGTA		7.363e-95
CWGGTAS		3.295e-94
TACHRGTA		4.262e-75
RGTACY		1.692e-62
CAAGTAY		1.899e-60
CGGTACY		2.003e-23
AGGGTACS		2.199e-22
GGAGKA		5.908e-17
AGTACW		6.27e-17
ACAAAGTA		1.528e-16
RCTMCGTA		6.605e-15
ASAAAGNA		1.66e-13
TCCGGGTW		2.707e-13
CGGKACTS		4.3e-10
MATCAWCA		2.514e-05
CAAMGGA		7.476e-05
GRATGR		0.0002103

## Sheet: Table S5
Genes which contained the motif TABASTA in promoter region
A				B
Fso_h genes with TABASTA motifs				Fso_l genes with TABASTA motifs
GeneID	Description	GO Names		GeneID	Description	GO Names
fso:g5231	_ -domain-containing	F:catalytic activity; P:biosynthetic process		fso:g12142	---NA---
fso:g3014	---NA---			fso:g9217	---NA---
fso:g18941	---NA---			fso:g15731	---NA---
fso:g20451	---NA---			fso:g15848	---NA---
fso:g17577	---NA---			fso:g1806	---NA---
fso:g4512	---NA---			fso:g9877	---NA---
fso:g10588	---NA---			fso:g9942	---NA---
fso:g6406	---NA---			fso:g1098	---NA---	F:DNA binding; C:nucleosome; P:nucleosome assembly
fso:g12544	---NA---	F:DNA binding; C:nucleosome; P:nucleosome assembly		fso:g1188	---NA---
fso:g11347	---NA---			fso:g10091	---NA---
fso:g1704	---NA---			fso:g10038	---NA---
fso:g13533	---NA---			fso:g15270	---NA---	F:protein binding
fso:g12345	---NA---	F:protein binding		fso:g4831	---NA---
fso:g7606	---NA---			fso:g4720	---NA---
fso:g12376	---NA---			fso:g5450	---NA---
fso:g11512	---NA---			fso:g2445	---NA---
fso:g11704	---NA---			fso:g7298	---NA---
fso:g9691	---NA---			fso:g2802	---NA---
fso:g9832	---NA---			fso:g6250	---NA---
fso:g14971	---NA---			fso:g17899	---NA---
fso:g14976	---NA---			fso:g17908	---NA---
fso:g15960	---NA---			fso:g7224	---NA---
fso:g8470	---NA---			fso:g7200	---NA---
fso:g8492	---NA---			fso:g7188	---NA---
fso:g5514	---NA---			fso:g10650	---NA---
fso:g5543	---NA---			fso:g10626	---NA---
fso:g3680	---NA---			fso:g11006	---NA---
fso:g16328	---NA---			fso:g11027	---NA---
fso:g12203	---NA---			fso:g3366	---NA---	F:protein binding
fso:g18703	---NA---			fso:g16538	---NA---
fso:g13236	---NA---			fso:g1527	---NA---
fso:g13447	---NA---			fso:g4404	---NA---
fso:g12004	---NA---			fso:g16462	---NA---
fso:g13887	---NA---			fso:g16502	---NA---
fso:g20289	---NA---			fso:g17104	---NA---
fso:g20085	---NA---			fso:g18816	---NA---
fso:g16994	---NA---			fso:g8430	---NA---
fso:g14756	---NA---			fso:g13038	---NA---	P:vacuolar transport
fso:g14091	---NA---			fso:g19673	---NA---
fso:g11250	---NA---			fso:g17419	---NA---
fso:g6734	---NA---			fso:g2131	---NA---
fso:g18361	---NA---			fso:g2321	---NA---
fso:g18314	---NA---			fso:g17305	---NA---
fso:g8948	---NA---			fso:g17353	---NA---
fso:g9517	---NA---			fso:g820	---NA---
fso:g19097	---NA---			fso:g14776	---NA---
fso:g12698	---NA---			fso:g7177	---NA---
fso:g3709	---NA---			fso:g11489	---NA---
fso:g3705	---NA---			fso:g11492	---NA---
fso:g19827	---NA---			fso:g2423	---NA---
fso:g19817	---NA---			fso:g12144	---NA---
fso:g2963	---NA---			fso:g11859	---NA---
fso:g3020	---NA---			fso:g11848	---NA---
fso:g3106	---NA---			fso:g9227	---NA---
fso:g3115	---NA---			fso:g9233	---NA---
fso:g5027	---NA---			fso:g9264	---NA---
fso:g5088	---NA---			fso:g15820	---NA---
fso:g19467	---NA---			fso:g6702	---NA---
fso:g19453	---NA---			fso:g6693	---NA---	F:protein binding
fso:g6040	---NA---			fso:g1722	---NA---
fso:g3209	---NA---			fso:g13574	---NA---
fso:g3212	---NA---			fso:g904	---NA---
fso:g17543	---NA---	C:chloroplast; F:isomerase activity		fso:g931	---NA---
fso:g17498	---NA---			fso:g1172	---NA---
fso:g3761	---NA---			fso:g10009	---NA---
fso:g3784	---NA---			fso:g15041	---NA---
fso:g3793	---NA---			fso:g15057	---NA---
fso:g4509	---NA---			fso:g15089	---NA---
fso:g3859	---NA---			fso:g15172	---NA---
fso:g3880	---NA---	F:zinc ion binding		fso:g15198	---NA---
fso:g4519	---NA---			fso:g4868	---NA---	P:oxidation-reduction process; F:peroxiredoxin activity
fso:g3857	---NA---	F:protein binding		fso:g16222	---NA---
fso:g3858	---NA---			fso:g261	---NA---
fso:g6382	---NA---			fso:g218	---NA---
fso:g6409	---NA---			fso:g5347	---NA---
fso:g6430	---NA---			fso:g5419	---NA---
fso:g6452	---NA---			fso:g5448	---NA---
fso:g6520	---NA---			fso:g2568	---NA---
fso:g7065	---NA---			fso:g7349	---NA---
fso:g6989	---NA---			fso:g2054	---NA---
fso:g13528	---NA---			fso:g2079	---NA---
fso:g15495	---NA---			fso:g2737	---NA---
fso:g15696	---NA---			fso:g2751	---NA---
fso:g11071	---NA---			fso:g6308	---NA---
fso:g11091	---NA---			fso:g6207	---NA---
fso:g12962	---NA---			fso:g4169	---NA---
fso:g12392	---NA---			fso:g17596	---NA---	P:proteolysis; F:peptidase activity
fso:g11659	---NA---			fso:g17635	---NA---
fso:g19905	---NA---			fso:g17688	---NA---
fso:g19888	---NA---			fso:g17865	---NA---
fso:g4951	---NA---			fso:g17897	---NA---
fso:g4941	---NA---			fso:g7227	---NA---
fso:g4928	---NA---			fso:g612	---NA---
fso:g4927	---NA---			fso:g10599	---NA---
fso:g11185	---NA---			fso:g11008	---NA---
fso:g11212	---NA---			fso:g14602	---NA---
fso:g11220	---NA---			fso:g17964	---NA---
fso:g11244	---NA---			fso:g17957	---NA---
fso:g1904	---NA---			fso:g17919	---NA---
fso:g1980	---NA---			fso:g1417	---NA---	F:protein binding
fso:g2005	---NA---			fso:g4408	---NA---
fso:g9491	---NA---			fso:g16484	---NA---
fso:g9472	---NA---			fso:g2915	---NA---
fso:g9450	---NA---	F:protein binding		fso:g2912	---NA---
fso:g9317	---NA---	F:protein binding		fso:g2104	---NA---
fso:g15955	---NA---			fso:g9984	---NA---
fso:g8487	---NA---			fso:g9985	---NA---
fso:g8486	---NA---			fso:g17130	---NA---
fso:g8493	---NA---			fso:g18195	---NA---
fso:g5545	---NA---			fso:g10888	---NA---
fso:g5551	---NA---			fso:g10914	---NA---
fso:g16331	---NA---			fso:g15334	---NA---
fso:g5895	---NA---			fso:g15648	---NA---
fso:g5745	---NA---			fso:g8418	---NA---
fso:g18711	---NA---			fso:g8419	---NA---	F:DNA binding
fso:g18702	---NA---			fso:g9068	---NA---
fso:g18570	---NA---			fso:g2669	---NA---
fso:g18469	---NA---			fso:g2667	---NA---
fso:g13285	---NA---	F:protein binding		fso:g1234	---NA---
fso:g13302	---NA---			fso:g1299	---NA---
fso:g14383	---NA---			fso:g2141	---NA---
fso:g14374	---NA---			fso:g17365	---NA---
fso:g13810	---NA---			fso:g12063	---NA---
fso:g3639	---NA---			fso:g5565	---NA---
fso:g3645	---NA---			fso:g14800	---NA---
fso:g16028	---NA---			fso:g4337	---NA---
fso:g20286	---NA---			fso:g7149	---NA---
fso:g20174	---NA---			fso:g16429	---NA---
fso:g8643	---NA---			fso:g16437	---NA---
fso:g8659	---NA---			fso:g4534	---NA---
fso:g8766	---NA---			fso:g4606	---NA---
fso:g8782	---NA---			fso:g99	---NA---	F:protein binding
fso:g8794	---NA---			fso:g11464	---NA---
fso:g8811	---NA---			fso:g13946	---NA---
fso:g10542	---NA---			fso:g13959	---NA---
fso:g14679	---NA---			fso:g1347	---NA---
fso:g14116	---NA---	F:protein binding		fso:g1348	---NA---
fso:g11257	---NA---	F:protein binding		fso:g19384	-l-isoaspartate o-methyltransferase	F:protein-L-isoaspartate (D-aspartate) O-methyltransferase activity; P:cellular protein modification process
fso:g6840	---NA---			fso:g16063	-like family
fso:g6757	---NA---			fso:g17025	(heparan sulfate)-glucosamine 3-sulfotransferase 1
fso:g6747	---NA---			fso:g16639	1-(5-phosphoribosyl)-5-[(5-phosphoribosylamino)methylideneamino] imidazole-4-carboxamide chloroplastic	F:1-(5-phosphoribosyl)-5-[(5-phosphoribosylamino)methylideneamino]imidazole-4-carboxamide isomerase activity; P:histidine biosynthetic process
fso:g18350	---NA---			fso:g16197	1-deoxy-D-xylulose-5-phosphate synthase	F:1-deoxy-D-xylulose-5-phosphate synthase activity; P:terpenoid biosynthetic process
fso:g18345	---NA---			fso:g15101	1,3-beta-D-glucan phosphorylase
fso:g18297	---NA---			fso:g2361	10 kda chaperonin	F:ATP binding; C:cytoplasm; P:protein folding
fso:g18239	---NA---			fso:g6241	15,16-dihydrobiliverdin:ferredoxin oxidoreductase	F:oxidoreductase activity, acting on the CH-CH group of donors, iron-sulfur protein as acceptor; P:oxidation-reduction process; P:phytochromobilin biosynthetic process; F:cobalt ion binding
fso:g18216	---NA---	F:protein binding		fso:g4815	18s rrna biogenesis rcl1	F:catalytic activity; P:ribosome biogenesis; P:RNA processing; C:nucleolus
fso:g9138	---NA---			fso:g4430	2-oxoglutarate and iron-dependent oxygenase domain-containing 2	F:L-ascorbic acid binding; F:iron ion binding; F:oxidoreductase activity, acting on paired donors, with incorporation or reduction of molecular oxygen; P:oxidation-reduction process
fso:g8603	---NA---			fso:g17745	2-succinylbenzoate-- chloroplastic peroxisomal	F:catalytic activity; P:metabolic process
fso:g11325	---NA---			fso:g17602	20S proteasome subunit beta 3	P:proteasome-mediated ubiquitin-dependent protein catabolic process; F:threonine-type endopeptidase activity; C:proteasome core complex, beta-subunit complex
fso:g8864	---NA---			fso:g4856	20S proteasome subunit beta 4	C:proteasome core complex; F:threonine-type endopeptidase activity; P:proteolysis involved in cellular protein catabolic process
fso:g9529	---NA---			fso:g4257	20S proteosome alpha subunit	C:proteasome core complex, alpha-subunit complex; F:threonine-type endopeptidase activity; P:ubiquitin-dependent protein catabolic process
fso:g9548	---NA---			fso:g5427	23S rRNA (uracil-5-)-methyltransferase	F:RNA methyltransferase activity; P:RNA processing
fso:g9549	---NA---			fso:g16660	26S proteasome non-ATPase regulatory subunit 4 homolog	C:proteasome regulatory particle, base subcomplex; P:ubiquitin-dependent protein catabolic process
fso:g9598	---NA---			fso:g8020	26S proteasome non-ATPase regulatory subunit 9	F:protein binding
fso:g9621	---NA---	F:protein binding		fso:g2866	28S ribosomal mitochondrial
fso:g20035	---NA---			fso:g15339	3-carboxymuconate cyclase	F:protein binding
fso:g12225	---NA---			fso:g12038	3-ketoacyl-coa mitochondrial	F:transferase activity, transferring acyl groups other than amino-acyl groups; P:metabolic process
fso:g12235	---NA---			fso:g1408	3-oxoacyl-[acyl-carrier- ] synthase	F:transferase activity, transferring acyl groups other than amino-acyl groups; P:fatty acid biosynthetic process
fso:g9051	---NA---			fso:g18992	3mercaptopyruvate sulfurtransferase
fso:g3700	---NA---			fso:g1005	40S ribosomal	F:structural constituent of ribosome; C:ribosome; P:translation
fso:g3698	---NA---			fso:g2247	40S ribosomal	F:RNA binding; F:structural constituent of ribosome; C:small ribosomal subunit; P:translation
fso:g17256	---NA---			fso:g10955	40S ribosomal S20	F:RNA binding; F:structural constituent of ribosome; C:small ribosomal subunit; P:translation
fso:g6011	-l-isoaspartate o-methyltransferase	F:protein-L-isoaspartate (D-aspartate) O-methyltransferase activity; P:cellular protein modification process		fso:g509	5 -3 exoribonuclease 3 isoform X1	F:nucleic acid binding; F:exonuclease activity; C:proteasome core complex; F:threonine-type endopeptidase activity; P:proteolysis involved in cellular protein catabolic process
fso:g8915	-like dehydratase			fso:g7151	5 ampactivated kinase subunit beta	F:protein binding; P:regulation of protein kinase activity; P:signal transduction; C:nucleotide-activated protein kinase complex
fso:g5201	-like GTPase	F:GTP binding		fso:g1056	50S ribosomal L10	P:ribosome biogenesis; C:intracellular
fso:g17005	-like jelly roll fold			fso:g9962	50S ribosomal L15	F:structural constituent of ribosome; C:large ribosomal subunit; P:translation
fso:g8171	-like Sec63 translocase subunit	F:protein binding; F:protein transporter activity; P:posttranslational protein targeting to membrane, translocation		fso:g7986	60s ribosomal	F:structural constituent of ribosome; C:ribosome; P:translation
fso:g10345	-synthesizing GTPase	F:GTP binding; F:GTPase activity		fso:g14403	60S ribosomal L10a	F:RNA binding; F:structural constituent of ribosome; C:large ribosomal subunit; P:translation
fso:g16006	(heparan sulfate)-glucosamine 3-sulfotransferase 1			fso:g14218	60s ribosomal l44	F:structural constituent of ribosome; C:ribosome; P:translation
fso:g20138	1-aminocyclopropane-1-carboxylate oxidase homolog 6-like	F:oxidoreductase activity; P:oxidation-reduction process		fso:g1285	AAA-type ATPase	F:ATP binding
fso:g3725	10 kda chaperonin	F:ATP binding; C:cytoplasm; P:protein folding		fso:g15147	AAA+-type ATPase (ISS)
fso:g6442	14-3-3	F:protein domain specific binding		fso:g2192	Aado-keto reductase	F:oxidoreductase activity; P:oxidation-reduction process
fso:g9841	15,16-dihydrobiliverdin:ferredoxin oxidoreductase	F:oxidoreductase activity, acting on the CH-CH group of donors, iron-sulfur protein as acceptor; P:oxidation-reduction process; P:phytochromobilin biosynthetic process; F:cobalt ion binding		fso:g5371	ABC transporter	F:ATPase activity; F:ATP binding; C:membrane
fso:g8221	18s rrna biogenesis rcl1	F:catalytic activity; P:ribosome biogenesis; P:RNA processing; C:nucleolus		fso:g9886	ABC transporter	F:ATP binding; F:ATPase activity, coupled to transmembrane movement of substances; P:transmembrane transport; C:integral component of membrane
fso:g3609	2-aminoethanethiol dioxygenase	F:oxidoreductase activity, acting on single donors with incorporation of molecular oxygen, incorporation of two atoms of oxygen; P:oxidation-reduction process		fso:g11020	abc transporter
fso:g6968	2-dehydro-3-deoxyphosphoheptonate aldolase	P:aromatic amino acid family biosynthetic process; F:3-deoxy-7-phosphoheptulonate synthase activity		fso:g4190	ABC transporter family	F:ATPase activity; F:ATP binding; C:membrane
fso:g3118	2-hydroxyacid dehydrogenase	F:NAD binding; P:oxidation-reduction process		fso:g12102	acetolactate synthase	F:magnesium ion binding; F:thiamine pyrophosphate binding; F:catalytic activity
fso:g9796	2-isopropylmalate synthase	F:2-isopropylmalate synthase activity; P:leucine biosynthetic process		fso:g13081	acetylornithine aminotransferase	F:pyridoxal phosphate binding; P:arginine metabolic process; F:transaminase activity
fso:g7886	2,3-bisphosphoglycerate-dependent phosphoglycerate			fso:g4215	AChain Crystal Structure Of A Homolog Of The Limiting Co2-inducible Lcib
fso:g5005	20s proteasome subunit beta 2	C:proteasome core complex; F:threonine-type endopeptidase activity; P:proteolysis involved in cellular protein catabolic process		fso:g849	aci-reductone dioxygenase	P:L-methionine salvage from methylthioadenosine; F:acireductone dioxygenase [iron(II)-requiring] activity; P:oxidation-reduction process
fso:g12353	23S rRNA (uracil-5-)-methyltransferase	F:RNA methyltransferase activity; P:RNA processing		fso:g4639	acid protease	F:aspartic-type endopeptidase activity; P:proteolysis
fso:g9367	26S protease regulatory subunit 7	F:ATP binding; C:cytoplasm; P:protein catabolic process; F:hydrolase activity		fso:g2181	acid protease	F:aspartic-type endopeptidase activity; P:proteolysis
fso:g9364	28S ribosomal S29			fso:g15854	actin-related 4
fso:g12326	3-beta hydroxysteroid dehydrogenase			fso:g16398	Acyl- -binding domain-containing 4	F:protein binding
fso:g8663	3-carboxymuconate cyclase	F:protein binding		fso:g18837	acyl- dehydrogenase	F:acyl-CoA dehydrogenase activity; P:fatty acid beta-oxidation using acyl-CoA dehydrogenase; F:flavin adenine dinucleotide binding
fso:g3116	3-dehydrosphinganine reductase TSC10A			fso:g5403	acyl-coenzyme A dehydrogenase	F:acyl-CoA dehydrogenase activity; F:flavin adenine dinucleotide binding; P:oxidation-reduction process
fso:g4906	3-isopropylmalate dehydrogenase	F:magnesium ion binding; C:cytoplasm; F:NAD binding; P:leucine biosynthetic process; P:oxidation-reduction process; F:3-isopropylmalate dehydrogenase activity		fso:g17774	acyl-Coenzyme A dehydrogenase
fso:g9672	3-ketoacyl-coa mitochondrial	F:transferase activity, transferring acyl groups other than amino-acyl groups; P:metabolic process		fso:g510	adenine phosphoribosyltransferase	P:nucleoside metabolic process
fso:g9464	3,4-dihydroxy 2-butanone 4-phosphate synthase GTP cyclohydrolase II	F:GTP cyclohydrolase II activity; P:riboflavin biosynthetic process; F:3,4-dihydroxy-2-butanone-4-phosphate synthase activity		fso:g15040	Adenosine	P:purine ribonucleoside monophosphate biosynthetic process; F:deaminase activity
fso:g7599	30s ribosomal s1	F:nucleic acid binding		fso:g11016	adenosylhomocysteinase	F:NAD binding; P:S-adenosylhomocysteine catabolic process; F:adenosylhomocysteinase activity; P:one-carbon metabolic process
fso:g16249	31 kda chloroplastic	F:nucleic acid binding		fso:g9999	adenylate guanylate cyclase with GAF and PAS PAC sensor	F:phosphorus-oxygen lyase activity; P:cyclic nucleotide biosynthetic process; P:intracellular signal transduction
fso:g11166	4-phosphopantetheinyl transferase entd	F:magnesium ion binding; P:fatty acid biosynthetic process; F:holo-[acyl-carrier-protein] synthase activity		fso:g16035	adenylate kinase	F:adenylate kinase activity; F:ATP binding; P:nucleobase-containing compound metabolic process
fso:g6914	40S ribosomal	F:structural constituent of ribosome; C:ribosome; P:translation		fso:g18031	adhesion regulating molecule 1	C:nucleus; C:cytoplasm
fso:g19094	40S ribosomal S15			fso:g14534	ADP-ribosylation factor GTPase-activating	F:GTPase activator activity
fso:g13249	40S ribosomal S2	F:RNA binding; F:structural constituent of ribosome; C:small ribosomal subunit; P:translation		fso:g6119	ADP-ribosylation factor GTPase-activating AGD14	F:GTPase activator activity
fso:g18530	40S ribosomal S21	F:structural constituent of ribosome; C:ribosome; P:translation		fso:g14257	adrenodoxin-type ferredoxin	F:electron carrier activity; F:2 iron, 2 sulfur cluster binding
fso:g7807	40S ribosomal S23			fso:g17741	AF_0241 family
fso:g15533	5 -3 exoribonuclease 1	F:nucleic acid binding; F:exonuclease activity		fso:g17934	AFG3 family	F:ATP binding; F:protein binding; C:membrane; P:proteolysis; F:metalloendopeptidase activity
fso:g10284	5 -3 exoribonuclease 4			fso:g1474	AGC kinase	F:ATP binding; F:protein serine/threonine kinase activity; P:protein phosphorylation
fso:g3166	5 -AMP-activated kinase subunit			fso:g14577	alanine racemase	F:alanine racemase activity; F:binding; P:proteasome assembly; P:alanine metabolic process
fso:g7558	5 -nucleotidase	P:nucleotide catabolic process; F:hydrolase activity		fso:g18208	alcohol dehydrogenase	P:oxidation-reduction process
fso:g19121	5 ampactivated kinase subunit beta	F:protein binding; P:regulation of protein kinase activity; P:signal transduction; C:nucleotide-activated protein kinase complex		fso:g4838	Aldehyde reductase	F:oxidoreductase activity; P:oxidation-reduction process
fso:g13160	50S ribosomal L10	P:ribosome biogenesis; C:intracellular		fso:g119	Aldo keto reductase
fso:g6428	50S ribosomal L15	F:structural constituent of ribosome; C:large ribosomal subunit; P:translation		fso:g17313	aldose 1-epimerase	P:carbohydrate metabolic process; F:carbohydrate binding; F:isomerase activity
fso:g20126	50S ribosomal L4	F:structural constituent of ribosome; C:ribosome; P:translation		fso:g16085	alpha beta hydrolase family
fso:g15501	60S acidic ribosomal P2A-like			fso:g10854	alpha beta knot	F:methyltransferase activity; P:rRNA processing
fso:g4054	60S ribosomal L10	F:structural constituent of ribosome; C:ribosome; P:translation		fso:g11810	alpha beta-hydrolase
fso:g5961	60S ribosomal L10a	F:RNA binding; F:structural constituent of ribosome; C:large ribosomal subunit; P:translation		fso:g8433	alpha beta-hydrolase	P:metabolic process; F:hydrolase activity
fso:g7136	60S ribosomal L13-1-like	F:structural constituent of ribosome; C:ribosome; P:translation		fso:g1575	Alpha-(1,6)-fucosyltransferase family GT23
fso:g9795	60s ribosomal l24			fso:g14781	alpha-dioxygenase 2-like	F:peroxidase activity; P:response to oxidative stress; P:oxidation-reduction process; F:heme binding
fso:g5518	7-dehydrocholesterol reductase	F:oxidoreductase activity, acting on the CH-CH group of donors, NAD or NADP as acceptor; C:membrane; P:oxidation-reduction process		fso:g4322	Alpha-ketoglutarate-dependent dioxygenase -like
fso:g3086	70 kDa peptidyl-prolyl isomerase-like	F:protein binding		fso:g16083	amino acid	C:membrane; F:amino acid transmembrane transporter activity; P:amino acid transmembrane transport
fso:g7555	Aa_trans-domain-containing protein			fso:g18089	amino acid polyamine transporter
fso:g15559	AAA domain	F:ATP binding		fso:g143	amino acid transporter
fso:g16747	AAR2 homolog isoform X1			fso:g13690	amino acid transporter	C:membrane; F:amino acid transmembrane transporter activity; P:amino acid transmembrane transport
fso:g18571	aarF domain-containing chloroplastic	F:ATP binding; F:protein kinase activity; P:protein phosphorylation		fso:g15044	anaphase-promoting complex	F:ubiquitin protein ligase binding; P:ubiquitin-dependent protein catabolic process
fso:g18903	aarF domain-containing kinase	F:ATP binding; F:protein kinase activity; P:protein phosphorylation		fso:g12583	anaphase-promoting complex	F:protein binding
fso:g12934	ABC transporter	F:ATPase activity; F:ATP binding; C:membrane		fso:g11465	anaphase-promoting complex subunit 8	P:regulation of mitotic metaphase/anaphase transition; F:protein binding; C:anaphase-promoting complex
fso:g6519	ABC transporter	F:ATPase activity; F:ATP binding; C:membrane		fso:g17808	ankyrin (ISS)	F:nucleic acid binding; F:3'-5' exonuclease activity; F:protein binding; P:nucleobase-containing compound metabolic process
fso:g12324	abc transporter			fso:g13077	ankyrin domain-containing	F:protein binding
fso:g18689	ABC transporter	F:ATPase activity; F:ATP binding; C:membrane		fso:g2880	ankyrin domain-containing	F:protein binding
fso:g20129	ABC transporter	F:ATP binding; F:ATPase activity, coupled to transmembrane movement of substances; P:transmembrane transport; C:integral component of membrane		fso:g9250	ankyrin repeat	F:protein binding
fso:g19306	ABC transporter	F:ATP binding; F:ATPase activity, coupled to transmembrane movement of substances; P:transmembrane transport; C:integral component of membrane		fso:g1737	ankyrin repeat	F:protein binding
fso:g7601	ABC transporter B family	F:ATP binding; F:ATPase activity, coupled to transmembrane movement of substances; P:transmembrane transport; C:integral component of membrane		fso:g2653	ankyrin repeat	F:protein binding
fso:g5254	ABC transporter C family	F:ATP binding; F:ATPase activity, coupled to transmembrane movement of substances; P:transmembrane transport; C:integral component of membrane		fso:g14843	ankyrin repeat	F:protein binding
fso:g5777	ABC transporter C family	F:ATP binding; F:ATPase activity, coupled to transmembrane movement of substances; P:transmembrane transport; C:integral component of membrane		fso:g2662	ankyrin repeat	F:protein binding
fso:g11124	ABC transporter family	F:ATPase activity; F:ATP binding; C:membrane		fso:g9946	Ankyrin repeat-containing
fso:g19795	ABC transporter G family member 7	F:ATPase activity; F:ATP binding; C:membrane		fso:g11064	ankyrin repeat-containing	F:protein binding; F:fatty-acyl-CoA binding
fso:g12768	ABC1 At2g40090			fso:g13080	Ankyrin repeat-containing	F:protein binding
fso:g11396	abnormal spindle-like microcephaly-associated homolog	P:spindle organization; F:protein binding		fso:g12061	Ankyrin repeat-containing	F:protein binding
fso:g8908	acetyl-coa transporter	C:integral component of membrane; F:acetyl-CoA transporter activity		fso:g4855	ankyrin unc44	F:protein binding
fso:g8918	aci-reductone dioxygenase	P:L-methionine salvage from methylthioadenosine; F:acireductone dioxygenase [iron(II)-requiring] activity; P:oxidation-reduction process		fso:g6575	anthranilate synthase	P:tryptophan biosynthetic process; F:anthranilate synthase activity
fso:g3674	acid phosphatase	F:acid phosphatase activity		fso:g1467	AP-1 complex subunit mu-1	P:vesicle-mediated transport; C:clathrin adaptor complex; P:intracellular protein transport
fso:g17561	acid protease	F:aspartic-type endopeptidase activity; P:proteolysis		fso:g7255	AP-2 complex subunit sigma-1	P:protein transport; F:protein transporter activity; C:AP-2 adaptor complex
fso:g6972	acid protease	F:aspartic-type endopeptidase activity; P:proteolysis		fso:g7407	apospory-associated C	P:carbohydrate metabolic process; F:carbohydrate binding; F:isomerase activity
fso:g4921	acid protease	F:aspartic-type endopeptidase activity; P:proteolysis		fso:g4560	aquaporin sip1-2	C:membrane; P:transport; F:transporter activity
fso:g1669	aconitate hydratase	C:cytosol; P:tricarboxylic acid cycle; F:4 iron, 4 sulfur cluster binding; F:aconitate hydratase activity		fso:g17775	arginine-tRNA ligase	F:ATP binding; F:arginine-tRNA ligase activity; C:cytoplasm; P:arginyl-tRNA aminoacylation
fso:g11363	Activating molecule in BECN1-regulated autophagy 1	F:protein binding		fso:g841	ARM repeat-containing	F:RNA binding
fso:g4117	activating signal cointegrator 1 complex subunit 2	F:protein binding		fso:g17151	ARM repeat-containing	F:binding
fso:g13203	Acyl carrier mitochondrial	P:fatty acid biosynthetic process		fso:g10215	ascorbate peroxidase	F:peroxidase activity; P:response to oxidative stress; P:oxidation-reduction process; F:heme binding
fso:g18649	acyl- N-acyltransferase	F:protein binding; F:N-acetyltransferase activity		fso:g17874	Aspartate ammonia-lyase	F:aspartate ammonia-lyase activity; P:aspartate metabolic process; P:tricarboxylic acid cycle
fso:g20014	acyl- N-acyltransferase	F:N-acetyltransferase activity		fso:g14428	aspartyl asparaginyl beta-hydroxylase	P:peptidyl-amino acid modification
fso:g15545	Acyl- wax alcohol acyltransferase related	F:transferase activity, transferring acyl groups other than amino-acyl groups		fso:g1424	Aspartyl asparaginyl beta-hydroxylase	P:peptidyl-amino acid modification
fso:g15673	acyl-coenzyme A dehydrogenase	F:acyl-CoA dehydrogenase activity; F:flavin adenine dinucleotide binding; P:oxidation-reduction process		fso:g15740	ATP binding
fso:g1947	acyl-Coenzyme A dehydrogenase	F:protein kinase activity; P:protein phosphorylation		fso:g10859	ATP phosphoribosyltransferase	F:magnesium ion binding; C:cytoplasm; F:ATP phosphoribosyltransferase activity; P:histidine biosynthetic process
fso:g7759	Acyltransferase 3 (ISS)			fso:g1312	ATP-binding cassette sub-family F member 3
fso:g20379	acyltransferase ctase COT	F:transferase activity, transferring acyl groups		fso:g6627	ATP-binding cassette subfamily member group TAP 6	F:ATP binding; F:ATPase activity, coupled to transmembrane movement of substances; P:transmembrane transport; C:integral component of membrane
fso:g5721	Adaptin earbinding coat-associated 2 (NECAP-2) isoform	C:membrane; P:endocytosis		fso:g16425	ATP-binding cassette superfamily
fso:g10415	adenine phosphoribosyltransferase	P:nucleoside metabolic process		fso:g562	ATP-dependent DNA helicase 2 subunit 1	F:telomeric DNA binding; P:telomere maintenance; C:Ku7:Ku8 complex; P:double-strand break repair via nonhomologous end joining; F:damaged DNA binding
fso:g15574	Adenosine	P:purine ribonucleoside monophosphate biosynthetic process; F:deaminase activity		fso:g6220	ATP-dependent peptidase subunit	C:HslUV protease complex; C:proteasome core complex; F:threonine-type endopeptidase activity; P:proteolysis involved in cellular protein catabolic process
fso:g11089	adenosine 3 -phospho 5 -phosphosulfate transporter 1	P:transmembrane transport		fso:g15061	ATP-dependent RNA helicase	F:nucleic acid binding; F:ATP binding
fso:g11650	adenosine 3 -phospho 5 -phosphosulfate transporter 1	P:transmembrane transport		fso:g1238	ATP-dependent RNA helicase uap56	F:nucleic acid binding; F:ATP binding
fso:g16342	adenosylhomocysteinase	F:NAD binding; P:S-adenosylhomocysteine catabolic process; F:adenosylhomocysteinase activity; P:one-carbon metabolic process		fso:g11754	atpase family aaa domain-containing 3	F:ATP binding
fso:g15491	adenylate guanylate cyclase with GAF and PAS PAC sensor	F:phosphorus-oxygen lyase activity; P:cyclic nucleotide biosynthetic process; P:intracellular signal transduction		fso:g18086	atypical CYS HIS rich thioredoxin 1	P:cell redox homeostasis
fso:g7713	adenylate kinase	F:adenylate kinase activity; F:ATP binding; P:nucleobase-containing compound metabolic process		fso:g1739	Atypical RIO RIO1 kinase	F:ATP binding; F:protein serine/threonine kinase activity
fso:g18579	ADP ribosylation factor 2	F:GTP binding; P:small GTPase mediated signal transduction; C:intracellular		fso:g17931	Autoinducer 2-degrading
fso:g5822	ADP-ribosylation factor GTPase-activating	F:GTPase activator activity		fso:g2594	auxin transport BIG	F:zinc ion binding
fso:g13156	AGC PDK1 kinase	F:ATP binding; F:protein kinase activity; P:protein phosphorylation		fso:g889	basic leucine zipper domain-containing
fso:g7108	AGC PKA kinase	F:ATP binding; F:protein serine/threonine kinase activity; P:protein phosphorylation		fso:g8017	BASS family transporter: sodium ion bile	C:membrane
fso:g5778	alanine racemase	F:alanine racemase activity; P:alanine metabolic process		fso:g563	BCCIP family
fso:g18669	alanine:glyoxylate aminotransferase	F:pyridoxal phosphate binding; F:transaminase activity		fso:g15113	beclin-1 isoform X1	P:autophagy
fso:g4098	alcohol dehydrogenase	P:oxidation-reduction process		fso:g4689	beta-catenin 1	C:integral component of membrane; F:binding
fso:g8198	Aldehyde reductase	F:oxidoreductase activity; P:oxidation-reduction process		fso:g16431	beta-Ig-H3 fasciclin
fso:g20438	aldehyde reductase	F:oxidoreductase activity; P:oxidation-reduction process		fso:g16432	beta-Ig-H3 fasciclin
fso:g13529	Aldo keto reductase	F:oxidoreductase activity; P:oxidation-reduction process		fso:g407	beta-ig-h3 fasciclin
fso:g8207	Aldo keto reductase	F:oxidoreductase activity; P:oxidation-reduction process		fso:g16490	beta-lactamase-like domain-containing
fso:g13289	aldo keto reductase			fso:g19661	BREAST CANCER SUSCEPTIBILITY 2 homolog B-like isoform X1	F:zinc ion binding; P:double-strand break repair via homologous recombination
fso:g20108	Aldo keto reductase			fso:g18000	bZIP transcription factor	F:transcription factor activity, sequence-specific DNA binding; P:regulation of transcription, DNA-templated; F:sequence-specific DNA binding
fso:g13523	Aldo keto reductase family	F:oxidoreductase activity; P:oxidation-reduction process		fso:g14584	bZIP transcription factor	F:transcription factor activity, sequence-specific DNA binding; P:regulation of transcription, DNA-templated; F:sequence-specific DNA binding
fso:g18622	aldo-keto reductase	F:oxidoreductase activity; P:oxidation-reduction process		fso:g10132	C-5 sterol desaturase	F:iron ion binding; F:oxidoreductase activity; P:lipid biosynthetic process; P:oxidation-reduction process
fso:g18224	aldose 1	P:carbohydrate metabolic process; F:carbohydrate binding; F:isomerase activity		fso:g535	calcium binding EGF domain-containing
fso:g13817	alkaline phosphatase	P:lipid metabolic process; F:phosphatase activity; F:phosphoric diester hydrolase activity		fso:g12620	Calcium permeable stress-gated cation channel 1	C:membrane
fso:g19289	alkylated DNA repair alkB 8	F:oxidoreductase activity; F:methyltransferase activity; P:oxidation-reduction process		fso:g19732	calcium proton exchanger	P:transmembrane transport; F:potassium:proton antiporter activity; P:calcium ion transport; C:integral component of membrane; C:fungal-type vacuole; F:calcium:proton antiporter activity
fso:g7763	alpha beta hydrolase family			fso:g4839	calpain family cysteine protease containing	P:proteolysis; F:calcium-dependent cysteine-type endopeptidase activity; C:intracellular
fso:g2024	alpha beta hydrolase fold domain containing	P:metabolic process; F:hydrolase activity		fso:g8149	CAMK CAMK1 kinase	F:ATP binding; F:protein kinase activity; P:protein phosphorylation
fso:g1590	alpha beta-hydrolase			fso:g1203	canine-like rab-type small G	F:GTP binding; F:GTPase activity
fso:g7667	alpha beta-hydrolase			fso:g1244	carbamate kinase	F:carbamate kinase activity; P:arginine metabolic process
fso:g11612	alpha beta-hydrolase	P:lipid metabolic process		fso:g16038	carbon catabolite repressor 4 homolog 3 isoform X2
fso:g4987	alpha beta-hydrolase	P:metabolic process; F:hydrolase activity		fso:g3423	carboxyl-terminal protease	F:protein binding; P:proteolysis; F:serine-type peptidase activity
fso:g19525	alpha beta-hydrolase	P:lipid metabolic process		fso:g19559	carotenoid isomerase	F:oxidoreductase activity; P:oxidation-reduction process
fso:g10546	Alpha- kinase 1			fso:g4233	casein kinase	F:ATP binding; F:protein kinase activity; P:protein phosphorylation
fso:g7792	alpha-glucosidase ii	P:carbohydrate metabolic process; F:hydrolase activity, hydrolyzing O-glycosyl compounds; F:carbohydrate binding		fso:g8363	catalase	P:response to oxidative stress; F:catalase activity; P:oxidation-reduction process; F:heme binding
fso:g19145	Alpha-ketoglutarate-dependent dioxygenase -like			fso:g10049	catalytic domain	F:ATP binding; F:protein serine/threonine/tyrosine kinase activity; P:mitotic cell cycle checkpoint; P:protein phosphorylation; P:chromosome separation
fso:g5894	Alpha-ketoglutarate-dependent dioxygenase -like	P:demethylation		fso:g8382	catalytic subunit p180	F:nucleotide binding; F:DNA binding; F:3'-5' exonuclease activity; P:DNA replication initiation; F:DNA-directed DNA polymerase activity; F:nucleoside binding
fso:g15423	alpha-mannosidase 2	F:alpha-mannosidase activity; F:zinc ion binding; P:mannose metabolic process; F:carbohydrate binding		fso:g8070	cation channel family	F:phosphorus-oxygen lyase activity; P:detection of hypoxia; P:protein autophosphorylation; F:protein histidine kinase activity; P:cyclic nucleotide biosynthetic process; P:intracellular signal transduction
fso:g6468	alpha-soluble NSF attachment 2	F:protein binding; P:intracellular protein transport		fso:g13090	CCR4NOT transcription complex subunit	F:protein binding
fso:g7761	amino acid	C:membrane; F:amino acid transmembrane transporter activity; P:amino acid transmembrane transport		fso:g6624	cell division	F:ATP binding; C:membrane; P:proteolysis; F:metalloendopeptidase activity
fso:g14031	amino acid kinase	F:kinase activity		fso:g11023	cell division control 48 homolog B isoform X1	F:ATP binding
fso:g12864	amino acid transporter			fso:g13467	cell surface
fso:g7513	aminodeoxychorismate synthase	P:biosynthetic process		fso:g9081	cell surface
fso:g15657	aminotransferase class-III	F:pyridoxal phosphate binding; F:transaminase activity		fso:g9215	cell surface receptor	F:phosphorus-oxygen lyase activity; P:cyclic nucleotide biosynthetic process; P:intracellular signal transduction; F:3',5'-cyclic-nucleotide phosphodiesterase activity
fso:g7885	ammonium transporter	F:ammonium transmembrane transporter activity; P:ammonium transmembrane transport; C:membrane		fso:g4182	cell surface receptor	F:phosphorus-oxygen lyase activity; P:cyclic nucleotide biosynthetic process; P:intracellular signal transduction; F:3',5'-cyclic-nucleotide phosphodiesterase activity
fso:g17470	AMPbinding enzyme domain containing	F:catalytic activity; P:metabolic process		fso:g19709	cell surface receptor	F:phosphorus-oxygen lyase activity; P:cyclic nucleotide biosynthetic process; P:intracellular signal transduction; F:3',5'-cyclic-nucleotide phosphodiesterase activity
fso:g11371	Anamorsin homolog	C:cytoplasm; F:iron-sulfur cluster binding; P:iron-sulfur cluster assembly		fso:g13994	cell surface receptor	F:phosphorus-oxygen lyase activity; P:cyclic nucleotide biosynthetic process; P:intracellular signal transduction; F:3',5'-cyclic-nucleotide phosphodiesterase activity
fso:g1982	ankyrin (ISS)	F:nucleic acid binding; F:3'-5' exonuclease activity; F:protein binding; P:nucleobase-containing compound metabolic process		fso:g9205	cellular repressor of e1a-stimulated	F:FMN binding; F:oxidoreductase activity; P:oxidation-reduction process
fso:g15436	ankyrin domain-containing	F:protein binding		fso:g1854	centrin	F:calcium ion binding
fso:g19991	ankyrin domain-containing	F:protein binding		fso:g10801	chaperone	F:unfolded protein binding; P:protein folding
fso:g9699	ankyrin domain-containing			fso:g15356	charged multivesicular body 5-like	P:vacuolar transport
fso:g20251	ankyrin domain-containing	F:protein binding		fso:g13775	chitin binding
fso:g18924	ankyrin repeat	F:protein binding		fso:g9930	chitin binding
fso:g3778	ankyrin repeat	F:protein binding		fso:g12572	chitin binding
fso:g14711	ankyrin repeat	F:protein binding		fso:g9246	chloroplast membrane	C:integral component of membrane; P:protein insertion into membrane
fso:g9587	ankyrin repeat	F:protein binding		fso:g1023	chloroplast sedoheptulose-1,7-bisphosphatase	P:carbohydrate metabolic process; F:phosphatase activity
fso:g13317	ankyrin repeat	F:protein binding; F:double-stranded DNA binding; P:regulation of transcription, DNA-templated		fso:g12083	chloroplastic mitochondrial
fso:g3549	ankyrin repeat	F:protein binding		fso:g17622	choline dehydrogenase	F:oxidoreductase activity, acting on CH-OH group of donors; F:flavin adenine dinucleotide binding; P:oxidation-reduction process
fso:g3583	ankyrin repeat	F:protein binding		fso:g2323	Choline Ethanolamine kinase
fso:g12489	ankyrin repeat	F:protein binding		fso:g18953	chord family
fso:g4988	ankyrin repeat domain-containing	F:protein binding		fso:g13031	Chromate Ion Transporter (CHR) Family	F:chromate transmembrane transporter activity; P:chromate transport
fso:g6411	Ankyrin repeat-containing			fso:g10876	Chromatin modification-related EAF3	C:nucleus; P:regulation of transcription, DNA-templated; P:chromatin organization
fso:g10540	Ankyrin repeat-containing	F:protein binding		fso:g12094	chromatin structure-remodeling complex subunit snf21	F:ATP binding; F:histone binding
fso:g3855	Ankyrin repeat-containing domain	F:protein binding		fso:g2305	chromodomain-helicase-dna-binding 7	C:nucleus; F:protein binding
fso:g20228	annexin	F:calcium ion binding; F:calcium-dependent phospholipid binding		fso:g17384	Chromosome transmission fidelity 18	F:ATP binding
fso:g18300	anti-viral guanylate-binding	F:GTP binding; F:GTPase activity		fso:g17163	citrate synthase	F:citrate (Si)-synthase activity; P:tricarboxylic acid cycle
fso:g13388	AP-1 complex subunit mu-1	P:vesicle-mediated transport; C:clathrin adaptor complex; P:intracellular protein transport		fso:g1210	clathrin adaptor complex subunit	P:vesicle-mediated transport; C:clathrin adaptor complex; P:intracellular protein transport
fso:g13173	ARF GAP-like zinc finger-containing	F:GTPase activator activity		fso:g2171	Clavaminate synthase
fso:g20360	Arf GTPase activating	F:GTPase activator activity		fso:g1558	CLIP-associated -like	F:binding
fso:g6067	arf guanine-nucleotide exchange factor gnom-like	F:ARF guanyl-nucleotide exchange factor activity; P:regulation of ARF protein signal transduction		fso:g5679	CMGC CDK kinase	F:ATP binding; F:protein kinase activity; P:protein phosphorylation
fso:g12418	ArfGAP			fso:g1236	CMGC DYRK YAK kinase	F:ATP binding; F:protein kinase activity; P:protein phosphorylation
fso:g1948	arginine-tRNA ligase	F:ATP binding; F:arginine-tRNA ligase activity; C:cytoplasm; P:arginyl-tRNA aminoacylation		fso:g2112	CMP-sialic acid transporter 5	C:integral component of membrane; P:carbohydrate transport; F:sugar:proton symporter activity; C:Golgi membrane
fso:g9408	ARM repeat superfamily	P:tubulin complex assembly; F:beta-tubulin binding; F:GTPase activator activity; P:post-chaperonin tubulin folding pathway		fso:g15618	coatomer subunit beta2	C:membrane coat; F:protein binding; P:vesicle-mediated transport; F:structural molecule activity; P:intracellular protein transport
fso:g8926	ARM repeat-containing	F:RNA binding		fso:g11751	coatomer subunit epsilon	F:protein binding; P:retrograde vesicle-mediated transport, Golgi to ER; F:structural molecule activity
fso:g3552	ARM repeat-containing	F:protein binding		fso:g431	conserved Plasmodium protein, unknown function
fso:g20182	ARM repeat-containing	F:protein binding		fso:g10157	COP9 alosome subunit 1	F:protein binding; P:protein deneddylation; C:COP9 signalosome
fso:g4089	ARM repeat-containing	F:protein binding		fso:g15874	COP9 signalosome complex subunit 1
fso:g8521	ARM repeat-containing	F:protein binding		fso:g10663	copine 1	F:protein binding
fso:g5124	Armadillo-like helical	F:RNA binding		fso:g12035	copine 1	F:protein binding
fso:g7022	Armadillo-like helical	F:binding		fso:g2139	copper transporter family	C:integral component of membrane; F:copper ion transmembrane transporter activity; P:copper ion transmembrane transport
fso:g5081	arsenite-translocating family	F:ATPase activity; F:ATP binding		fso:g10200	copper-transporting ATPase	F:metal ion binding; P:metal ion transport
fso:g19255	ascorbate peroxidase	F:peroxidase activity; P:response to oxidative stress; P:oxidation-reduction process; F:heme binding		fso:g12998	CPLD51 required for cyt b6 assembly
fso:g11186	ascorbate-dependent monooxygenase	F:copper ion binding; F:oxidoreductase activity, acting on paired donors, with incorporation or reduction of molecular oxygen, reduced ascorbate as one donor, and incorporation of one atom of oxygen; P:oxidation-reduction process		fso:g15205	CRAL TRIO domain-containing
fso:g7879	ase inhibitor I4 serpin	C:extracellular space		fso:g14239	ctl ddb_g0274487-like
fso:g18333	asparaginyl-tRNA synthetase	F:nucleic acid binding; F:ATP binding; C:cytoplasm; F:asparagine-tRNA ligase activity; P:asparaginyl-tRNA aminoacylation		fso:g533	CUG-BP- and ETR-3-like	F:nucleic acid binding
fso:g19522	aspartate aminotransferase	F:pyridoxal phosphate binding; F:catalytic activity; P:biosynthetic process		fso:g2792	CULlin 4	F:ubiquitin protein ligase binding; C:cullin-RING ubiquitin ligase complex; P:ubiquitin-dependent protein catabolic process
fso:g13332	aspartate carbamoyltransferase	F:ATP binding; P:'de novo' pyrimidine nucleobase biosynthetic process; F:metal ion binding; P:glutamine metabolic process; F:carbamoyl-phosphate synthase (glutamine-hydrolyzing) activity		fso:g11743	Cyclic AMP receptor A
fso:g3482	aspartate kinase	F:aspartate kinase activity; P:cellular amino acid biosynthetic process; F:amino acid binding		fso:g17697	cyclin B	C:nucleus
fso:g11556	aspartic protease	F:aspartic-type endopeptidase activity; P:proteolysis		fso:g10045	cyclin-domain-containing protein	F:protein kinase binding; P:regulation of cyclin-dependent protein serine/threonine kinase activity
fso:g5934	aspartyl asparaginyl beta-hydroxylase	P:peptidyl-amino acid modification		fso:g10219	Cyclophilin-like peptidyl-prolyl cis-trans isomerase domain	F:peptidyl-prolyl cis-trans isomerase activity; P:protein peptidyl-prolyl isomerization; P:protein folding
fso:g13345	Aspartyl asparaginyl beta-hydroxylase	P:peptidyl-amino acid modification		fso:g1531	Cyclophilin-like peptidyl-prolyl cis-trans isomerase domain	F:peptidyl-prolyl cis-trans isomerase activity; P:protein peptidyl-prolyl isomerization; P:protein folding
fso:g8876	aspartyl beta-hydroxylase	P:peptidyl-amino acid modification		fso:g122	cysteine ase	P:proteolysis; F:cysteine-type peptidase activity
fso:g20273	assembly suf	P:iron-sulfur cluster assembly		fso:g14559	cysteine ase	P:protein deubiquitination; F:zinc ion binding; F:thiol-dependent ubiquitinyl hydrolase activity
fso:g10593	ATP ADP translocase			fso:g8389	cysteine ase	P:proteolysis; F:calcium-dependent cysteine-type endopeptidase activity; C:intracellular
fso:g17223	ATP binding			fso:g10184	cysteine desulfurase	F:catalytic activity; P:cellular protein modification process
fso:g17497	ATP binding			fso:g17779	cysteine desulfurase for iron-sulfur cluster formation suf	F:cysteine desulfurase activity; F:pyridoxal phosphate binding; P:cysteine metabolic process
fso:g9458	ATP sulfurylase	F:sulfate adenylyltransferase (ATP) activity; P:sulfate assimilation		fso:g11759	cysteine-tRNA ligase	F:ATP binding; P:tRNA aminoacylation for protein translation; F:aminoacyl-tRNA ligase activity
fso:g3945	ATP synthase F1 subunit alpha (mitochondrion)	C:proton-transporting ATP synthase complex, catalytic core F(1); F:ATP binding; P:ATP synthesis coupled proton transport; F:proton-transporting ATP synthase activity, rotational mechanism		fso:g11923	cytidyltransferaserelated domain containing	F:catalytic activity; P:biosynthetic process
fso:g10518	ATP synthase subunit	P:ATP hydrolysis coupled proton transport; F:proton-transporting ATPase activity, rotational mechanism; C:proton-transporting two-sector ATPase complex, catalytic domain		fso:g12614	cytochrome c oxidase subunit H	F:cytochrome-c oxidase activity; C:mitochondrion
fso:g13120	ATP-binding cassette	F:ATPase activity; F:ATP binding; C:membrane		fso:g16121	cytochrome P450 CYP749A22-like	F:iron ion binding; F:oxidoreductase activity, acting on paired donors, with incorporation or reduction of molecular oxygen; P:oxidation-reduction process; F:monooxygenase activity; F:heme binding
fso:g11683	ATP-binding Cassette (ABC) Superfamily	F:ATPase activity; F:ATP binding; C:integral component of membrane; P:transport; F:transporter activity		fso:g7378	cytoplasmic dynein heavy chain	F:ATPase activity; F:ATP binding; F:microtubule motor activity; C:dynein complex; P:microtubule-based movement
fso:g7046	ATP-binding cassette subfamily member group TAP 6	F:ATP binding; F:ATPase activity, coupled to transmembrane movement of substances; P:transmembrane transport; C:integral component of membrane		fso:g10794	D-3-phosphoglycerate dehydrogenase	F:oxidoreductase activity, acting on the CH-OH group of donors, NAD or NADP as acceptor; F:NAD binding; P:oxidation-reduction process; F:amino acid binding
fso:g7893	ATP-binding cassette superfamily	F:ATPase activity; F:ATP binding; C:membrane		fso:g15200	D-glucono-1,5-lactone lactonohydrolase
fso:g8826	ATP-binding cassette transporter	F:ATP binding; F:ATPase activity, coupled to transmembrane movement of substances; P:transmembrane transport; C:integral component of membrane		fso:g1475	d-lactate dehydrogenase	F:oxidoreductase activity, acting on CH-OH group of donors; F:flavin adenine dinucleotide binding; P:oxidation-reduction process
fso:g8293	atp-citrate synthase	F:ATP citrate synthase activity; F:cofactor binding; P:acetyl-CoA biosynthetic process; P:citrate metabolic process		fso:g12562	Dak kinase	P:glycerol metabolic process; F:glycerone kinase activity
fso:g19117	ATP-dependent chaperone	F:ATP binding		fso:g10573	dCMP deaminase	F:zinc ion binding; F:hydrolase activity
fso:g13874	ATP-dependent Clp ATP-binding subunit	F:ATP binding; F:unfolded protein binding; P:protein folding		fso:g18078	DDI1 2	F:aspartic-type endopeptidase activity; F:ubiquitin binding; P:proteolysis
fso:g19271	ATP-dependent Clp proteolytic subunit	P:proteolysis; F:serine-type endopeptidase activity		fso:g10753	DEAD box helicase	F:nucleic acid binding; F:ATP binding
fso:g8224	atp-dependent metalloprotease	F:ATP binding		fso:g29	dead deah box rna	F:nucleic acid binding; F:ATP binding
fso:g3986	ATP-dependent protease ATPase subunit	F:ATPase activity; F:ATP binding; C:HslUV protease complex; F:peptidase activity, acting on L-amino acid peptides		fso:g16479	DEAD-box ATP-dependent RNA helicase 14	F:nucleic acid binding; F:ATP binding
fso:g16326	atp-dependent RNA helicase	F:nucleic acid binding; F:ATP binding		fso:g10227	dead-box atp-dependent rna helicase 50	F:nucleic acid binding; F:ATP binding
fso:g7503	ATP-dependent RNA helicase uap56	F:nucleic acid binding; F:ATP binding		fso:g10051	dedicator of cytokinesis	P:small GTPase mediated signal transduction; F:guanyl-nucleotide exchange factor activity
fso:g3874	ATPase AFG2	F:ATP binding		fso:g8015	delta l-pyrroline-5-carboxylate synthetase	F:glutamate 5-kinase activity; F:glutamate-5-semialdehyde dehydrogenase activity; P:proline biosynthetic process; P:oxidation-reduction process
fso:g11327	atypical abc1 abc1-a kinase			fso:g10778	delta-9 acyl- desaturase	F:oxidoreductase activity, acting on paired donors, with oxidation of a pair of donors resulting in the reduction of molecular oxygen to two molecules of water; P:lipid metabolic process; P:oxidation-reduction process
fso:g18548	atypical CYS HIS rich thioredoxin 1	P:cell redox homeostasis		fso:g18140	dethiobiotin synthase	F:magnesium ion binding; F:ATP binding; F:pyridoxal phosphate binding; F:transaminase activity; F:dethiobiotin synthase activity; P:biotin biosynthetic process
fso:g1897	atypical RIO kinase	F:ATP binding; F:protein serine/threonine kinase activity; P:protein phosphorylation		fso:g10996	dihydrolipoamide acetyl transferase	F:transferase activity, transferring acyl groups; P:metabolic process
fso:g9299	Augmenter of liver regeneration	P:oxidation-reduction process; F:thiol oxidase activity		fso:g805	dihydrolipoamide s-acetyltransferase
fso:g16902	Autophagy-related 1010 family	P:autophagy		fso:g12633	dihydropteroate synthase	P:folic acid-containing compound biosynthetic process; F:2-amino-4-hydroxy-6-hydroxymethyldihydropteridine diphosphokinase activity; F:dihydropteroate synthase activity
fso:g11679	auxin transport BIG			fso:g2894	dipeptidyl peptidase IV	P:proteolysis; F:serine-type peptidase activity
fso:g14764	Bacitracin synthase 1			fso:g10724	diphthine synthase	P:peptidyl-diphthamide biosynthetic process from peptidyl-histidine; F:diphthine synthase activity
fso:g8459	Bacterial surface 26-residue repeat			fso:g17747	Diphthine--ammonia ligase
fso:g8461	Bacterial surface 26-residue repeat			fso:g4455	DIS3 exonuclease 2
fso:g20119	bacterial translation initiation factor 2	F:GTP binding; F:translation initiation factor activity; F:GTPase activity; P:translational initiation; C:intracellular		fso:g2696	dishevelled Egl-10 leckstrin domain	F:protein binding; F:protein disulfide oxidoreductase activity; F:electron carrier activity; P:cell redox homeostasis; P:intracellular signal transduction
fso:g7040	basic leucine zipper domain-containing			fso:g1817	disulfide isomerase	F:protein disulfide oxidoreductase activity
fso:g5177	benzodiazapine receptor	C:integral component of membrane		fso:g13006	divalent Anion:Na+ symporter family	P:potassium ion transport; P:transmembrane transport; P:metabolic process; C:integral component of membrane; F:cation transmembrane transporter activity; F:amino acid binding
fso:g15520	Bet v1			fso:g13054	divalent Anion:Na+ symporter family	P:potassium ion transport; P:transmembrane transport; P:metabolic process; C:integral component of membrane; F:cation transmembrane transporter activity; F:amino acid binding
fso:g5834	beta subunit of clathrin adaptor complex AP2	P:vesicle-mediated transport; C:clathrin adaptor complex; F:protein transporter activity; F:binding; P:intracellular protein transport		fso:g10997	divalent cation transporter	P:cation transport; F:cation transmembrane transporter activity
fso:g3057	beta-1,4 mannosyltransferase	F:transferase activity, transferring glycosyl groups		fso:g673	divalent cation transporter	P:cation transport; F:cation transmembrane transporter activity
fso:g7641	beta-catenin 1 isoform X1	C:integral component of membrane; F:binding		fso:g17089	DNA damage-binding 1a	F:nucleic acid binding; C:nucleus; P:DNA repair; F:protein binding
fso:g3157	Beta-D-xylosidase 3	F:zinc ion binding		fso:g4712	DNA photolyase
fso:g18273	beta-glucan synthase	P:carbohydrate metabolic process; F:hydrolase activity, hydrolyzing O-glycosyl compounds		fso:g17398	DNA polymerase zeta catalytic subunit	F:nucleotide binding; F:DNA binding; F:DNA-directed DNA polymerase activity
fso:g14734	beta-hexosaminidase subunit A1	P:carbohydrate metabolic process; F:beta-N-acetylhexosaminidase activity		fso:g15452	dna primase	F:DNA primase activity; F:DNA binding; F:zinc ion binding; P:DNA replication
fso:g12217	beta-Ig-H3 fasciclin			fso:g6270	DNA primase small	F:DNA primase activity; P:DNA replication, synthesis of RNA primer
fso:g11295	beta-ig-h3 fasciclin			fso:g2396	dna repair
fso:g9431	beta-ketoacyl- thiolase	F:transferase activity, transferring acyl groups other than amino-acyl groups; P:metabolic process		fso:g493	DNA topoisomerase I	F:DNA binding; F:DNA topoisomerase type I activity; P:DNA topological change
fso:g12716	bifunctional 6-phosphofructo-2-kinase	F:ATP binding; P:fructose 2,6-bisphosphate metabolic process; P:fructose metabolic process; F:6-phosphofructo-2-kinase activity		fso:g2870	DNA-binding heat shock factor	C:nucleus; F:transcription factor activity, sequence-specific DNA binding; P:regulation of transcription, DNA-templated; F:sequence-specific DNA binding
fso:g12436	biotin lipoate ligase	P:cellular protein modification process; F:biotin-[acetyl-CoA-carboxylase] ligase activity		fso:g19658	DNA-binding heat shock factor	C:nucleus; F:transcription factor activity, sequence-specific DNA binding; P:regulation of transcription, DNA-templated; F:sequence-specific DNA binding
fso:g5031	branched-chain-amino-acid aminotransferase	F:catalytic activity; P:metabolic process		fso:g4319	DNA-binding SMUBP-2
fso:g18421	BRCT domain-containing family	P:DNA repair; F:zinc ion binding; F:protein binding		fso:g17868	DNA-binding transcription factor
fso:g5167	Bromodomain containing	F:protein binding		fso:g437	DNA-binding transcription factor
fso:g18409	bromodomain containing	F:protein binding		fso:g13750	DNA-directed RNA polymerase II subunit RPB2	F:DNA binding; F:DNA-directed 5'-3' RNA polymerase activity; F:ribonucleoside binding; P:transcription, DNA-templated
fso:g9515	bromodomain containing 2	F:protein binding		fso:g797	DNA-directed RNA polymerase subunit beta	F:ATP binding; F:metal ion binding
fso:g19219	bZIP tanscription factor	F:transcription factor activity, sequence-specific DNA binding; P:regulation of transcription, DNA-templated; F:sequence-specific DNA binding		fso:g15719	DNAJ like
fso:g18460	bZIP transcription factor	F:transcription factor activity, sequence-specific DNA binding; P:regulation of transcription, DNA-templated; F:sequence-specific DNA binding		fso:g8011	domain-containing
fso:g13324	c-5 sterol desaturase	F:iron ion binding; F:oxidoreductase activity; P:lipid biosynthetic process; P:oxidation-reduction process		fso:g17429	Drug Metabolite Transporter (DMT) Superfamily	C:integral component of membrane
fso:g15437	c-terminal domain of histone macro h2a1 like			fso:g4439	Drug Metabolite Transporter (DMT) Superfamily putat
fso:g8214	CAAX prenyl protease 1	P:CAAX-box protein processing; F:metalloendopeptidase activity		fso:g2120	dtdp-glucose 4,6-dehydratase
fso:g10440	calcium binding EGF domain-containing			fso:g787	dual specificity phosphatase 1B	F:protein tyrosine phosphatase activity; P:protein dephosphorylation; F:protein tyrosine/serine/threonine phosphatase activity
fso:g10469	calcium binding EGF domain-containing			fso:g15341	duf21 domain-containing
fso:g4973	calcium proton exchanger	P:transmembrane transport; F:potassium:proton antiporter activity; P:calcium ion transport; C:integral component of membrane; C:fungal-type vacuole; F:calcium:proton antiporter activity		fso:g4640	e1a-binding p400
fso:g10477	calcium transporting ATPase	F:nucleotide binding; F:metal ion binding; C:integral component of membrane		fso:g5341	E3 ubiquitin ligase SCF Skp subunit	P:ubiquitin-dependent protein catabolic process
fso:g3819	calcium-dependent kinase	F:ATP binding; F:calcium ion binding; F:protein kinase activity; P:protein phosphorylation		fso:g11718	e3 ubiquitin- ligase	F:zinc ion binding
fso:g20341	calcium-dependent kinase	F:ATP binding; F:protein kinase activity; P:protein phosphorylation		fso:g14821	E3 ubiquitin- ligase HERC2
fso:g3588	calcium-dependent kinase	F:ATP binding; F:calcium ion binding; F:protein kinase activity; P:protein phosphorylation		fso:g12602	e3 ubiquitin- ligase march6 (membrane-associated ring finger 6)	F:zinc ion binding
fso:g20103	calcium-translocating P-type PMCA-type	F:ATP binding; F:metal ion binding; C:integral component of membrane; P:calcium ion transmembrane transport; F:calcium-transporting ATPase activity		fso:g17805	e3 ubiquitin- ligase mdm2	F:zinc ion binding; F:protein binding
fso:g13301	calmodulin 4			fso:g2358	E3 ubiquitin- ligase rbrA	F:ubiquitin-protein transferase activity; F:zinc ion binding; F:protein binding; P:protein ubiquitination
fso:g13336	calmodulin-lysine N-methyltransferase-like isoform X2			fso:g4636	ecdysoneless homolog
fso:g6897	camp responsive element modulator	F:transcription factor activity, sequence-specific DNA binding; P:regulation of transcription, DNA-templated; F:sequence-specific DNA binding		fso:g4863	ectonucleoside triphosphate diphosphohydrolase 1	F:hydrolase activity
fso:g3088	carboxyl-terminal protease	F:protein binding; P:proteolysis; F:serine-type peptidase activity		fso:g8329	elongator complex 2	F:protein binding
fso:g18768	carotenoid isomerase	F:oxidoreductase activity; P:oxidation-reduction process		fso:g1725	embryonic DC-8 isoform X1
fso:g19531	Cas1p 10 TM acyl transferase domain			fso:g10760	endoplasmic reticulum-Golgi intermediate compartment 3
fso:g2036	casein kinase	F:ATP binding; F:protein kinase activity; P:protein phosphorylation		fso:g842	Enhancer of polycomb	C:Piccolo NuA4 histone acetyltransferase complex; P:regulation of transcription from RNA polymerase II promoter
fso:g7679	Casein kinase II subunit beta	C:protein kinase CK2 complex; F:protein kinase regulator activity		fso:g11755	enoyl-[acyl carrier ] reductase II	F:nitronate monooxygenase activity; P:oxidation-reduction process
fso:g3143	cation diffusion facilitator family	P:cation transport; P:transmembrane transport; C:integral component of membrane; F:cation transmembrane transporter activity		fso:g18968	ER membrane complex subunit 1
fso:g3243	CBL-interacting kinase 28			fso:g4651	ER membrane complex subunit 4
fso:g18866	CCNH_DICDI ame: Full= cyclin-H			fso:g17771	eukaryotic translation initiation factor 3 subunit b	F:translation initiation factor activity; F:translation initiation factor binding; P:translational initiation; C:eukaryotic translation initiation factor 3 complex
fso:g4920	CDC73 homolog	P:histone modification; C:Cdc73/Paf1 complex; P:transcription elongation from RNA polymerase II promoter		fso:g4340	excinuclease ABC subunit B	F:DNA binding; F:ATP binding; F:excinuclease ABC activity; P:nucleotide-excision repair; P:SOS response
fso:g14771	Cell 5A endo-1			fso:g1304	excision repair cross-complementing rodent repair complementation group 4	F:DNA binding; F:nuclease activity
fso:g5902	cell cycle checkpoint control	P:DNA damage checkpoint; C:checkpoint clamp complex		fso:g16129	exocyst complex component 7	P:exocytosis; C:exocyst
fso:g12319	cell cycle control	C:spliceosomal complex; P:mRNA splicing, via spliceosome		fso:g6162	exocyst complex component SEC3A-like isoform X1	P:exocytosis; C:exocyst
fso:g7049	cell division	F:ATP binding; C:membrane; P:proteolysis; F:metalloendopeptidase activity		fso:g2198	exocyst complex component SEC5A-like	P:Golgi to plasma membrane transport; C:exocyst
fso:g5833	cell division cycle 48	F:ATP binding		fso:g17383	exosome complex component CSL4
fso:g3726	cell division cycle 5	F:DNA binding		fso:g2830	exosome complex component RRP41 homolog
fso:g6079	cell division related kinase 2	F:ATP binding; F:protein kinase activity; P:protein phosphorylation		fso:g6133	exosome complex exonuclease rrp45	P:RNA processing; C:exosome (RNase complex)
fso:g1886	chaperone -domain containing			fso:g1808	extracellular ribonuclease-like isoform X1	F:nuclease activity
fso:g18780	chaperone 1	F:ATP binding; P:protein metabolic process		fso:g6228	Extracellular serine ase	P:proteolysis; F:serine-type endopeptidase activity
fso:g20159	chaperone dnaJ 10			fso:g6681	Extradiol aromatic ring-opening dioxygenase	P:cellular aromatic compound metabolic process; F:oxidoreductase activity, acting on single donors with incorporation of molecular oxygen; F:zinc ion binding; F:ferrous iron binding; P:oxidation-reduction process
fso:g9365	chaperonin Cpn10	C:cytoplasm; P:protein folding		fso:g7424	extrinsic in photosystem II
fso:g11323	chitin binding			fso:g1239	FADH-2,4-dienoyl- reductase	F:FMN binding; F:oxidoreductase activity; P:oxidation-reduction process
fso:g6376	chitin binding			fso:g18154	family 3 glycoside hydrolase	P:carbohydrate metabolic process; F:hydrolase activity, hydrolyzing O-glycosyl compounds
fso:g5187	chitin binding			fso:g17904	FAS1 domain-containing
fso:g7670	chitin synthase 1	F:transferase activity, transferring hexosyl groups		fso:g17891	FAS1 domain-containing
fso:g2955	chloroplastic mitochondrial			fso:g15453	fatty acid oxidation alpha mitochondrial	F:3-hydroxyacyl-CoA dehydrogenase activity; P:oxidation-reduction process; P:fatty acid metabolic process
fso:g14674	Chromatin modification-related vid-21			fso:g534	fbox domain containing	F:sulfotransferase activity
fso:g6749	chromodomain-helicase-dna-binding 7	C:nucleus; F:protein binding		fso:g11061	ferredoxin Yah1	F:electron carrier activity; F:2 iron, 2 sulfur cluster binding
fso:g7772	chromodomain-helicase-dna-binding 7	F:ATP binding; F:zinc ion binding; F:protein binding		fso:g10558	ferredoxin-dependent glutamate fusion of large and small subunits	P:glutamate biosynthetic process; P:oxidation-reduction process; F:glutamate synthase activity
fso:g14124	chromosome transmission fidelity factor 18 homolog isoform 3	F:ATP binding		fso:g4697	ferric reductase 1	F:zinc ion binding; F:protein binding
fso:g20223	citrate synthase	F:citrate (Si)-synthase activity; P:tricarboxylic acid cycle		fso:g4840	ferrochelatase	F:ferrochelatase activity; P:heme biosynthetic process
fso:g14037	clathrin adaptor complex subunit	P:vesicle-mediated transport; C:clathrin adaptor complex; P:intracellular protein transport		fso:g3402	FG-GAP repeat
fso:g19930	CMGC CDK CDC2 kinase	F:ATP binding; F:protein kinase activity; P:protein phosphorylation		fso:g10160	fidgetin variant 6	F:ATP binding
fso:g12441	CMGC DYRK DYRK1 kinase	F:ATP binding; F:protein kinase activity; P:protein phosphorylation		fso:g2611	FK506-binding 3 (Peptidyl-prolyl cis-trans isomerase) (PPIase) (Rotamase)
fso:g1584	CMGC MAPK kinase	F:ATP binding; F:MAP kinase activity; P:protein phosphorylation		fso:g10193	flagellar associated
fso:g9096	coagulation factor 5 8 type domain-containing	P:polysaccharide catabolic process; F:exo-1,4-beta-D-glucosaminidase activity; C:extracellular region		fso:g17411	Flap endonuclease GEN-like 1	F:DNA binding; P:DNA repair; F:nuclease activity
fso:g8729	coatomer subunit beta2	C:membrane coat; F:protein binding; P:vesicle-mediated transport; F:structural molecule activity; P:intracellular protein transport		fso:g310	flavodoxin	F:FMN binding; F:electron carrier activity
fso:g6032	COG0557: Exoribonuclease R			fso:g16495	folate biopterin transporter	C:integral component of membrane; P:transport
fso:g5789	cohesin	F:binding		fso:g4187	folate receptor
fso:g16738	condensin-2 complex subunit	P:mitotic chromosome condensation; F:binding		fso:g2096	Folate-Biopterin Transporter (FBT) family	C:integral component of membrane; P:transport
fso:g1672	conserved hypothetical protein	C:membrane		fso:g17684	formate nitrite transporter	C:membrane; P:transport; F:transporter activity
fso:g7532	conserved oligomeric Golgi complex subunit 2 isoform X2	P:Golgi organization; C:membrane; P:protein transport		fso:g4644	formin like
fso:g7666	conserved oligomeric Golgi complex subunit 4			fso:g18990	fructose 1,6-	P:carbohydrate metabolic process; F:fructose 1,6-bisphosphate 1-phosphatase activity
fso:g20371	conserved oligomeric golgi complex subunit 5-like	C:Golgi transport complex; P:intra-Golgi vesicle-mediated transport		fso:g3373	Ftr1_plasma membrane iron permease	C:high-affinity iron permease complex; F:iron ion transmembrane transporter activity; P:high-affinity iron ion transmembrane transport
fso:g15286	conserved unknown protein			fso:g480	fucoxanthin chlorophyll	C:membrane; P:photosynthesis, light harvesting
fso:g13198	conserved unknown protein	F:DNA binding		fso:g6125	fucoxanthin chlorophyll a c	C:membrane; P:photosynthesis, light harvesting
fso:g15590	conserved unknown protein			fso:g20435	fucoxanthin chlorophyll a c	C:membrane; P:photosynthesis, light harvesting
fso:g19841	conserved unknown protein			fso:g9239	fucoxanthin chlorophyll a c binding	C:membrane; P:photosynthesis, light harvesting
fso:g18678	conserved unknown protein	F:ATP binding; F:protein serine/threonine kinase activity; P:protein phosphorylation		fso:g251	fucoxanthin-chlorophyll a-c binding	C:membrane; P:photosynthesis, light harvesting
fso:g18597	COP9 alosome subunit 5	F:protein binding		fso:g11480	FUN14 domain-containing 1	F:calcium ion binding
fso:g6054	copine 1	F:protein binding		fso:g16187	FYVE PHD zinc finger-containing	F:zinc ion binding; F:protein binding
fso:g9294	copper chaperone	F:metal ion binding; P:metal ion transport		fso:g19574	G- beta subunit 1	F:protein binding; P:signal transduction
fso:g19272	copper-transporting ATPase	F:metal ion binding; P:metal ion transport		fso:g15839	G- beta WD-40 repeat	F:protein binding
fso:g1920	core alphafucosyltransferase	F:fucosyltransferase activity; C:membrane; P:protein glycosylation		fso:g10111	G-patch domain
fso:g3324	CRTISO5 carotenoid isomerase 5,phytoene dehydrogenase-related	F:oxidoreductase activity; P:oxidation-reduction process		fso:g2579	GABAR1 G -coupled GABA receptor	F:G-protein coupled GABA receptor activity; P:G-protein coupled receptor signaling pathway; C:integral component of membrane
fso:g5054	CS-like domain			fso:g9086	GABAR1 G -coupled GABA receptor	F:G-protein coupled GABA receptor activity; P:G-protein coupled receptor signaling pathway; C:integral component of membrane
fso:g19982	CULlin 1	F:ubiquitin protein ligase binding; C:cullin-RING ubiquitin ligase complex; P:ubiquitin-dependent protein catabolic process		fso:g1100	galactokinase	F:ATP binding; C:cytoplasm; P:galactose metabolic process; P:carbohydrate phosphorylation; F:galactokinase activity
fso:g16585	cupin			fso:g10057	galactose oxidase	F:protein binding
fso:g12297	cupin 4 family			fso:g15169	gamma-interferon-inducible lysosomal thiol reductase
fso:g16284	Cyclic AMP receptor A			fso:g2545	gamma-tubulin complex	C:microtubule organizing center; P:microtubule nucleation; C:spindle pole; F:gamma-tubulin binding
fso:g16872	cyclic nucleotide-binding domain	C:membrane		fso:g17691	GH30 glucocerebrosidase glucosylceramidase precursor	F:glucosylceramidase activity; P:sphingolipid metabolic process
fso:g19516	Cyclin-dependent kinase C-	F:ATP binding; F:protein kinase activity; P:protein phosphorylation		fso:g7949	glucan 1,3-beta-	P:carbohydrate metabolic process; F:hydrolase activity, hydrolyzing O-glycosyl compounds; F:carbohydrate binding
fso:g13540	cyclin-domain-containing protein	F:protein kinase binding; P:regulation of cyclin-dependent protein serine/threonine kinase activity		fso:g10690	gluconate 5-dehydrogenase	F:oxidoreductase activity
fso:g8824	Cycline T	F:protein kinase binding; P:regulation of transcription, DNA-templated; P:regulation of cyclin-dependent protein serine/threonine kinase activity		fso:g1776	Glucosidase 2 subunit beta	P:N-glycan processing
fso:g12886	cysteine ase	P:proteolysis; F:cysteine-type peptidase activity		fso:g1336	glutamine-fructose-6-phosphate transaminase	F:carbohydrate derivative binding; F:glutamine-fructose-6-phosphate transaminase (isomerizing) activity; P:carbohydrate derivative biosynthetic process
fso:g6467	cysteine ase	P:protein deubiquitination; F:protein binding; F:thiol-dependent ubiquitinyl hydrolase activity; P:ubiquitin-dependent protein catabolic process		fso:g17880	Glutamyl endopeptidase	F:protein binding
fso:g19539	cysteine desulfurase	F:cysteine desulfurase activity; F:pyridoxal phosphate binding; P:[2Fe-2S] cluster assembly		fso:g17877	Glutamyl endopeptidase	F:protein binding; P:proteolysis; F:serine-type endopeptidase activity
fso:g16267	cysteine-tRNA ligase	F:ATP binding; F:cysteine-tRNA ligase activity; P:cysteinyl-tRNA aminoacylation		fso:g14587	glutamyl-trna reductase	F:NADP binding; F:glutamyl-tRNA reductase activity; P:tetrapyrrole biosynthetic process; P:oxidation-reduction process
fso:g13907	cysteinyl-tRNA synthetase	F:ATP binding; C:cytoplasm; F:cysteine-tRNA ligase activity; P:cysteinyl-tRNA aminoacylation		fso:g19571	glutathione S-transferase	F:protein binding
fso:g7129	cytochrome b5 domain-containing			fso:g14468	glutathione synthetase	F:ATP binding; P:glutathione biosynthetic process; F:glutathione synthase activity
fso:g17501	cytochrome c and c1 heme-	C:mitochondrion; F:holocytochrome-c synthase activity		fso:g8333	glutathione synthetase ATP-binding domain	F:ATP binding; F:catalytic activity; F:metal ion binding
fso:g1660	cytochrome c oxidase subunit H	F:cytochrome-c oxidase activity; C:mitochondrion		fso:g14203	glutathione-dependent formaldehyde-activating GFA	F:carbon-sulfur lyase activity; P:metabolic process
fso:g9413	cytochrome C peroxidase	F:peroxidase activity; P:response to oxidative stress; P:oxidation-reduction process; F:heme binding		fso:g13494	Glyceraldehyde-3-phosphate chloroplastic
fso:g5997	Cytochrome c1			fso:g1522	glyceraldehyde-3-phosphate dehydrogenase	F:oxidoreductase activity; P:oxidation-reduction process
fso:g19496	cytochrome p450 734a1	F:iron ion binding; F:oxidoreductase activity, acting on paired donors, with incorporation or reduction of molecular oxygen; P:oxidation-reduction process; F:heme binding		fso:g10050	glycerol kinase	P:carbohydrate metabolic process; P:glycerol-3-phosphate metabolic process; F:glycerol kinase activity
fso:g13193	cytosolic aldolase	P:glycolytic process; F:fructose-bisphosphate aldolase activity		fso:g7361	glycerol-3-phosphate dehydrogenase	F:oxidoreductase activity; P:oxidation-reduction process
fso:g16304	D -box ATP-dependent RNA helicase D 12-like	F:nucleic acid binding; F:ATP binding; F:protein binding		fso:g681	Glycerol-3-phosphate dehydrogenase	P:carbohydrate metabolic process; C:glycerol-3-phosphate dehydrogenase complex; F:NAD binding; P:glycerol-3-phosphate catabolic process; P:oxidation-reduction process; F:glycerol-3-phosphate dehydrogenase [NAD+] activity
fso:g5140	D-3-phosphoglycerate dehydrogenase	F:oxidoreductase activity, acting on the CH-OH group of donors, NAD or NADP as acceptor; F:NAD binding; P:oxidation-reduction process; F:amino acid binding		fso:g15974	glycerol-3-phosphate O-acyltransferase	F:transferase activity, transferring acyl groups; P:metabolic process
fso:g6413	D-amino acid dehydrogenase	F:oxidoreductase activity; P:oxidation-reduction process		fso:g15752	glycerol-3-phosphate phosphatase isoform X1
fso:g16838	D-glucono-1,5-lactone lactonohydrolase			fso:g2524	glycerophosphodiester phosphodiesterase	P:lipid metabolic process; F:phosphoric diester hydrolase activity
fso:g13396	d-lactate dehydrogenase	F:oxidoreductase activity, acting on CH-OH group of donors; F:flavin adenine dinucleotide binding; P:oxidation-reduction process		fso:g10855	glycine cleavage system H	P:glycine decarboxylation via glycine cleavage system; C:glycine cleavage complex
fso:g15597	D-lactate dehydrogenase	F:oxidoreductase activity, acting on CH-OH group of donors; P:transmembrane transport; F:flavin adenine dinucleotide binding; P:oxidation-reduction process; P:lactate metabolic process		fso:g7322	glycine dehydrogenase	F:glycine dehydrogenase (decarboxylating) activity; P:oxidation-reduction process; P:glycine catabolic process
fso:g8458	DCC family chloroplastic			fso:g17422	Glycine-rich RNA-binding mitochondrial	F:nucleic acid binding
fso:g3810	DCN1 4			fso:g4827	glycolate oxidase	F:FMN binding; F:oxidoreductase activity; P:oxidation-reduction process
fso:g13440	DDT domain-containing			fso:g8124	glycosyl transferase
fso:g13910	DEAD box helicase	F:nucleic acid binding; F:ATP binding		fso:g9973	glycosyl transferase family 8
fso:g6780	DEAD DEAH box helicase domain-containing	F:nucleic acid binding; F:ATP binding		fso:g2795	glyoxalase bleomycin resistance dioxygenase superfamily
fso:g4152	dead deah box rna	F:nucleic acid binding; F:ATP binding		fso:g2398	golgi reassembly-stacking 2	F:protein binding
fso:g9113	dead deah box rna	F:ATP binding; F:RNA binding; F:RNA helicase activity; P:RNA catabolic process		fso:g15124	GPN-loop GTPase 1	F:GTPase activity
fso:g11627	DEAD-box ATP-dependent RNA helicase 5	F:nucleic acid binding; F:ATP binding		fso:g4834	GTP-binding	F:GTP binding; F:GTPase activity
fso:g19244	dead-box atp-dependent rna helicase 50	F:nucleic acid binding; F:ATP binding		fso:g14505	gtp-binding sar1	F:GTP binding; P:intracellular protein transport; C:intracellular
fso:g3059	DEAD-box ATP-dependent RNA helicase 8	F:nucleic acid binding; F:ATP binding		fso:g17387	GTP-binding YPTC4	F:GTP binding; F:GTPase activity
fso:g3134	DEAD-domain-containing protein	F:ATP binding; F:RNA binding		fso:g11811	GTP:AMP Phosphotransferase	F:adenylate kinase activity; F:ATP binding; C:mitochondrion; P:nucleobase-containing compound metabolic process
fso:g15407	Delta-7-sterol-C5(6)-desaturase 1 family	F:iron ion binding; F:oxidoreductase activity; P:lipid biosynthetic process; P:oxidation-reduction process		fso:g779	GTPase-activating GYP5
fso:g19483	delta-9 acyl- desaturase	F:oxidoreductase activity, acting on paired donors, with oxidation of a pair of donors resulting in the reduction of molecular oxygen to two molecules of water; P:lipid metabolic process; P:oxidation-reduction process		fso:g16112	guanylate kinase	P:purine nucleotide metabolic process; F:guanylate kinase activity
fso:g4510	Deoxyribonuclease gamma			fso:g17364	guanylyl cyclase	F:protein binding; F:phosphorus-oxygen lyase activity; P:cyclic nucleotide biosynthetic process; P:intracellular signal transduction
fso:g14024	dephospho- kinase	F:ATP binding; F:dephospho-CoA kinase activity; P:coenzyme A biosynthetic process		fso:g14556	h - or na -translocating f- v-type and a-type atpase (f-atpase) superfamily	F:ATPase activity, coupled to transmembrane movement of substances
fso:g18250	dethiobiotin synthase	F:magnesium ion binding; F:ATP binding; F:pyridoxal phosphate binding; F:transaminase activity; F:dethiobiotin synthase activity; P:biotin biosynthetic process		fso:g465	H ACA ribonucleo complex subunit 1	C:box H/ACA snoRNP complex; P:pseudouridine synthesis; P:ribosome biogenesis
fso:g20040	DETOXIFICATION chloroplastic-like	P:drug transmembrane transport; F:antiporter activity; C:membrane; F:drug transmembrane transporter activity		fso:g7318	H ACA ribonucleo complex subunit 1-like
fso:g7623	DHH phosphoesterase	C:cytoplasm; F:pyrophosphatase activity		fso:g1413	H or Na translocating Ftype	C:mitochondrial proton-transporting ATP synthase complex, catalytic core F(1); P:ATP synthesis coupled proton transport; F:proton-transporting ATP synthase activity, rotational mechanism
fso:g18769	diatom histidine kinase like	F:phosphorelay sensor kinase activity; P:phosphorelay signal transduction system; P:phosphorylation		fso:g17108	HA-domain-containing protein
fso:g6053	dihydrodipicolinate reductase	P:lysine biosynthetic process via diaminopimelate; F:4-hydroxy-tetrahydrodipicolinate reductase; F:NADPH binding; P:oxidation-reduction process		fso:g13673	had-superfamily hydrolase	P:metabolic process; F:hydrolase activity
fso:g6799	dihydrolipoamide acetyl transferase	F:transferase activity, transferring acyl groups; P:metabolic process		fso:g1553	HCO3 transporter	C:integral component of membrane; F:inorganic anion exchanger activity; P:anion transport
fso:g8964	dihydrolipoamide s-acetyltransferase			fso:g2116	heat shock 90	F:ATP binding; F:unfolded protein binding; P:protein folding; P:response to stress
fso:g7534	dihydrolipoyl dehydrogenase	F:flavin adenine dinucleotide binding; P:cell redox homeostasis; P:oxidation-reduction process; F:dihydrolipoyl dehydrogenase activity		fso:g5628	heat shock DNA-binding	C:nucleus; F:transcription factor activity, sequence-specific DNA binding; P:regulation of transcription, DNA-templated; F:sequence-specific DNA binding
fso:g19970	Dihydroorotate dehydrogenase	P:'de novo' pyrimidine nucleobase biosynthetic process; C:cytoplasm; F:dihydroorotate dehydrogenase activity; P:oxidation-reduction process		fso:g1339	heat shock DNA-binding	C:nucleus; F:transcription factor activity, sequence-specific DNA binding; P:regulation of transcription, DNA-templated; F:sequence-specific DNA binding
fso:g1678	dihydropteroate synthase	P:folic acid-containing compound biosynthetic process; F:2-amino-4-hydroxy-6-hydroxymethyldihydropteridine diphosphokinase activity; F:dihydropteroate synthase activity		fso:g13984	Heat shock factor 2	C:nucleus; F:transcription factor activity, sequence-specific DNA binding; P:regulation of transcription, DNA-templated; F:sequence-specific DNA binding
fso:g16613	dimethyladenosine transferase	P:rRNA modification; F:rRNA (adenine-N6,N6-)-dimethyltransferase activity		fso:g1846	heat shock factor HSF24-like	C:nucleus; F:transcription factor activity, sequence-specific DNA binding; P:regulation of transcription, DNA-templated; F:sequence-specific DNA binding
fso:g3839	diphthamide biosynthesis 2	P:peptidyl-diphthamide biosynthetic process from peptidyl-histidine		fso:g658	Heat Shock transcription factor	C:nucleus; F:transcription factor activity, sequence-specific DNA binding; P:regulation of transcription, DNA-templated; F:sequence-specific DNA binding
fso:g13563	disulfide-isomerase ep2 precursor	P:cell redox homeostasis		fso:g37	HECT E3 ubiquitin	F:ubiquitin-protein transferase activity; F:protein binding
fso:g16319	divalent cation transporter	P:cation transport; F:cation transmembrane transporter activity		fso:g4565	hect e3 ubiquitin	F:ubiquitin-protein transferase activity
fso:g5292	DNA (cytosine-5-)-methyltransferase	F:methyltransferase activity		fso:g10231	hemopexin domain-containing	F:oxidoreductase activity; P:oxidation-reduction process
fso:g15546	DNA binding			fso:g15048	high density lipo binding vigilin	F:RNA binding
fso:g1910	DNA excision repair ERCC-8 isoform X1	F:protein binding		fso:g5692	high mobility group
fso:g5116	DNA gyrase subunit B	F:DNA binding; F:ATP binding; F:DNA topoisomerase type II (ATP-hydrolyzing) activity; P:DNA topological change		fso:g5690	high mobility group
fso:g13812	DNA mismatch repair	F:ATP binding; C:mismatch repair complex; P:mismatch repair; F:mismatched DNA binding		fso:g7331	histidine acid phosphatase	F:acid phosphatase activity
fso:g14748	dna polymerase v	F:DNA binding; F:DNA-directed DNA polymerase activity; P:transcription, DNA-templated		fso:g15756	histidine triad	P:deadenylation-dependent decapping of nuclear-transcribed mRNA; F:hydrolase activity
fso:g18759	dna primase			fso:g15773	histidinol-phosphate aminotransferase	F:pyridoxal phosphate binding; P:histidine biosynthetic process; F:histidinol-phosphate transaminase activity
fso:g9813	DNA primase small	F:DNA primase activity; P:DNA replication, synthesis of RNA primer		fso:g4765	histone acetyltransferase	C:nucleus; F:histone acetyltransferase activity; P:histone acetylation; P:chromatin silencing at telomere
fso:g13212	dna repair	F:zinc ion binding; F:protein binding		fso:g12999	histone deacetylase
fso:g3997	DNA repair	F:ATP binding; P:DNA repair; P:DNA recombination		fso:g2383	histone deacetylase 1 isoform	F:histone deacetylase activity; P:histone deacetylation
fso:g3080	DNA repair REV1 isoform X1	P:DNA repair; F:damaged DNA binding		fso:g11805	histone deacetylase 1 isoform	F:histone deacetylase activity; P:histone deacetylation
fso:g12956	dna replication complex gins psf3			fso:g9963	histone H3 K4-specific methyltransferase SET7 9 N-terminal domain-containing
fso:g8680	DNA replication licensing factor MCM2	C:nucleus; F:DNA binding; F:ATP binding; P:DNA replication initiation; F:DNA helicase activity; C:MCM complex		fso:g5573	histone H3 K4-specific methyltransferase SET7 9 N-terminal domain-containing
fso:g14110	DNA RNA polymerase	F:nucleotide binding; F:DNA binding; F:DNA-directed DNA polymerase activity		fso:g2438	histone-lysine n-methyltransferase	F:ATP binding; F:protein binding; F:protein kinase activity; P:protein phosphorylation
fso:g3992	DNA RNA-binding KIN17	F:nucleic acid binding		fso:g391	Histone-lysine N-methyltransferase	C:nucleus; F:zinc ion binding; F:protein binding; F:histone-lysine N-methyltransferase activity
fso:g9353	dna topoisomerase i	F:DNA binding; F:DNA topoisomerase type I activity; C:chromosome; P:DNA topological change		fso:g12105	HMG (high mobility group) box domain containing
fso:g13229	DNA-binding heat shock factor	C:nucleus; F:transcription factor activity, sequence-specific DNA binding; P:regulation of transcription, DNA-templated; F:sequence-specific DNA binding		fso:g15212	HMG-like nucleosome chromatin assembly factor related
fso:g20291	DNA-binding HU	F:DNA binding		fso:g979	homolog 6	F:ATP binding; P:mismatch repair; F:mismatched DNA binding
fso:g20304	DNA-binding transcription factor			fso:g3443	Homoserine dehydrogenase	F:NADP binding; P:cellular amino acid metabolic process; P:oxidation-reduction process; F:homoserine dehydrogenase activity
fso:g8532	DNA-directed RNA polymerase II subunit RPB2	F:DNA binding; F:DNA-directed 5'-3' RNA polymerase activity; F:ribonucleoside binding; P:transcription, DNA-templated		fso:g7296	host Der3	F:zinc ion binding; F:protein binding
fso:g18682	dna-directed rna polymerase ii subunit rpb4-like	F:nucleotide binding; F:DNA-directed 5'-3' RNA polymerase activity; P:transcription, DNA-templated		fso:g14418	host Ubc6
fso:g8971	DNA-directed RNA polymerase subunit beta	F:ATP binding; F:metal ion binding		fso:g775	HSP20-like chaperone
fso:g10254	DNAJ DNAJ			fso:g17042	hydrolase iia
fso:g20439	DNAJ like			fso:g10993	hydroxyproline-rich glyco
fso:g3485	DNase family isoform 1	F:endodeoxyribonuclease activity, producing 5'-phosphomonoesters		fso:g10597	hypothetical cleavage-induced	F:protein binding
fso:g18668	dolichol phosphate glucosyltransferase			fso:g10720	Hypothetical leucine rich repeat	F:protein binding
fso:g11273	dolichyl-phosphate-mannose-glycolipid alpha-mannosyltransferase	F:transferase activity, transferring glycosyl groups		fso:g7406	hypothetical protein
fso:g12311	domain-containing			fso:g1726	hypothetical protein ABL78_3905
fso:g1932	domain-containing RME-8	F:binding		fso:g8163	hypothetical protein AK812_SmicGene51
fso:g14080	Drug Metabolite Transporter (DMT) Superfamily	C:integral component of membrane		fso:g6576	hypothetical protein AURANDRAFT_63034
fso:g14108	dTDP-glucose 4,6-dehydratase			fso:g4824	hypothetical protein AXX17_ATUG04420	F:carbohydrate binding
fso:g16817	dtw domain containing			fso:g4171	hypothetical protein AXX17_ATUG04420	F:carbohydrate binding
fso:g16751	Dual specificity phosphatase			fso:g1111	hypothetical protein EMIHUDRAFT_104397
fso:g3203	duf21 domain-containing			fso:g2715	hypothetical protein EMIHUDRAFT_252491
fso:g6038	DUF580-domain-containing protein			fso:g8446	hypothetical protein FRACYDRAFT_162181, partial
fso:g5858	dynamin switch motor	F:GTP binding; F:GTPase activity		fso:g2778	hypothetical protein FRACYDRAFT_183688, partial	P:RNA methylation; P:7-methylguanosine RNA capping; F:methyltransferase activity
fso:g16812	dynein light chain flagellar outer arm	C:dynein complex; P:microtubule-based process		fso:g9241	hypothetical protein FRACYDRAFT_188076
fso:g7692	e1a-binding p400			fso:g15813	hypothetical protein FRACYDRAFT_191288, partial
fso:g14106	E3 ubiquitin ligase			fso:g2815	hypothetical protein FRACYDRAFT_192096, partial
fso:g4105	E3 ubiquitin ligase RIN2-like	F:zinc ion binding; F:protein binding		fso:g13995	hypothetical protein FRACYDRAFT_194758	F:protein binding
fso:g12904	E3 ubiquitin ligase SCF Skp subunit	P:ubiquitin-dependent protein catabolic process		fso:g14537	hypothetical protein FRACYDRAFT_197372
fso:g5045	e3 ubiquitin- ligase	F:zinc ion binding		fso:g12603	hypothetical protein FRACYDRAFT_206263
fso:g11602	E3 ubiquitin- ligase CIP8-like	F:zinc ion binding; F:protein binding		fso:g9885	hypothetical protein FRACYDRAFT_221409	F:zinc ion binding; F:protein binding
fso:g9565	E3 ubiquitin- ligase HERC2			fso:g799	hypothetical protein FRACYDRAFT_223400
fso:g8631	E3 ubiquitin- ligase MARCH8	F:zinc ion binding; F:protein binding		fso:g14867	hypothetical protein FRACYDRAFT_232027
fso:g19951	E3 ubiquitin- ligase MIEL1-like	F:zinc ion binding; F:protein binding		fso:g13496	hypothetical protein FRACYDRAFT_232029
fso:g9811	E3 ubiquitin- ligase RING1			fso:g15444	hypothetical protein FRACYDRAFT_232824	F:binding
fso:g7752	ectonucleoside triphosphate diphosphohydrolase 4	F:hydrolase activity		fso:g95	hypothetical protein FRACYDRAFT_233198
fso:g15409	EF hand-containing	F:calcium ion binding; P:cell redox homeostasis		fso:g9887	hypothetical protein FRACYDRAFT_234654
fso:g11099	EF-Hand calcium-binding site	F:protein binding; F:calcium ion binding		fso:g16449	hypothetical protein FRACYDRAFT_234840	P:histone H3-K79 methylation; F:histone methyltransferase activity (H3-K79 specific); P:regulation of cell cycle
fso:g17003	Electron transfer flavo alpha subunit			fso:g17376	hypothetical protein FRACYDRAFT_234841	P:mitotic G1 DNA damage checkpoint; P:SCF-dependent proteasomal ubiquitin-dependent protein catabolic process; C:SCF ubiquitin ligase complex; F:cyclin binding
fso:g7764	elongation factor-2 kinase like	F:ATP binding; F:protein serine/threonine kinase activity; P:protein phosphorylation		fso:g12107	hypothetical protein FRACYDRAFT_234942	P:nucleocytoplasmic transport; C:nuclear pore
fso:g10382	elongator complex	F:protein binding; C:Elongator holoenzyme complex; P:regulation of transcription, DNA-templated; P:tRNA wobble uridine modification		fso:g19580	hypothetical protein FRACYDRAFT_235153
fso:g8764	elongator complex 2	F:protein binding		fso:g7257	hypothetical protein FRACYDRAFT_235907
fso:g11583	embryogenesis-associated emb8			fso:g17776	hypothetical protein FRACYDRAFT_236687
fso:g19472	endonuclease 4	F:nucleic acid binding; P:DNA catabolic process; F:endonuclease activity		fso:g2226	hypothetical protein FRACYDRAFT_238637
fso:g19463	endoplasmic reticulum-Golgi intermediate compartment 3-like			fso:g4574	hypothetical protein FRACYDRAFT_238647
fso:g12685	endoribonuclease l-psp			fso:g4218	hypothetical protein FRACYDRAFT_239245
fso:g4055	enhancer of mRNA-decapping	F:protein binding		fso:g10868	hypothetical protein FRACYDRAFT_240108
fso:g18247	enoyl- hydratase	F:catalytic activity; P:metabolic process		fso:g2823	hypothetical protein FRACYDRAFT_240422
fso:g16271	enoyl-[acyl carrier ] reductase II	F:nitronate monooxygenase activity; P:oxidation-reduction process		fso:g8355	hypothetical protein FRACYDRAFT_240816	P:intracellular signal transduction
fso:g12260	ENTH VHS family			fso:g17846	hypothetical protein FRACYDRAFT_241115
fso:g7680	ER membrane complex subunit 4			fso:g11732	hypothetical protein FRACYDRAFT_243604	F:catalytic activity; P:metabolic process
fso:g7088	ergosterol biosynthesis ERG4 ERG24 family	F:oxidoreductase activity, acting on the CH-CH group of donors, NAD or NADP as acceptor; C:membrane; P:oxidation-reduction process		fso:g15144	hypothetical protein FRACYDRAFT_243832
fso:g4031	eukaryotic initiation factor 4A-III	F:nucleic acid binding; F:ATP binding		fso:g15047	hypothetical protein FRACYDRAFT_244699
fso:g3119	eukaryotic peptide chain release factor subunit 1	P:translational termination; C:cytoplasm; F:translation release factor activity, codon specific		fso:g16048	hypothetical protein FRACYDRAFT_247616
fso:g6397	eukaryotic translation initiation factor 2 subunit 3	F:GTP binding; F:GTPase activity		fso:g14474	hypothetical protein FRACYDRAFT_247739
fso:g10300	eukaryotic translation initiation factor 3 subunit 8	F:translation initiation factor activity; F:translation initiation factor binding; P:translational initiation; C:eukaryotic translation initiation factor 3 complex		fso:g6237	hypothetical protein FRACYDRAFT_248476
fso:g1957	eukaryotic translation initiation factor 3 subunit L-like	F:translation initiation factor activity; C:eukaryotic translation initiation factor 3 complex		fso:g7173	hypothetical protein FRACYDRAFT_249001
fso:g5096	eukaryotic translation initiation factor 3 subunit M-like	F:translation initiation factor activity; F:protein binding; C:eukaryotic translation initiation factor 3 complex		fso:g2262	hypothetical protein FRACYDRAFT_249273	F:calcium ion binding
fso:g19124	eukaryotic translation initiation factor subunit 10	F:protein binding; C:eukaryotic translation initiation factor 3 complex		fso:g17977	hypothetical protein FRACYDRAFT_249275
fso:g19137	excinuclease ABC subunit B	F:DNA binding; F:ATP binding; F:excinuclease ABC activity; P:nucleotide-excision repair; P:SOS response		fso:g656	hypothetical protein FRACYDRAFT_250523
fso:g8675	exo-beta- -glucanase			fso:g13628	hypothetical protein FRACYDRAFT_250879
fso:g3155	exocyst complex	P:vesicle docking; P:exocytosis; C:exocyst		fso:g10574	hypothetical protein FRACYDRAFT_250902
fso:g5089	exocyst complex	P:exocytosis; C:exocyst		fso:g10798	hypothetical protein FRACYDRAFT_251146	F:protein binding
fso:g7808	exocyst complex component EXO70A1-like	P:exocytosis; C:exocyst		fso:g6193	hypothetical protein FRACYDRAFT_259674
fso:g13116	exocyst complex component SEC5A-like	P:Golgi to plasma membrane transport; C:exocyst		fso:g16076	hypothetical protein FRACYDRAFT_260670
fso:g13213	Exosome complex component RRP45	P:RNA processing; C:exosome (RNase complex)		fso:g10086	hypothetical protein FRACYDRAFT_261049	F:transcription factor activity, sequence-specific DNA binding; P:regulation of transcription, DNA-templated; F:sequence-specific DNA binding
fso:g11148	expressed integral membrane	C:integral component of membrane		fso:g11878	hypothetical protein FRACYDRAFT_261769
fso:g9161	extrinsic in photosystem II			fso:g17862	hypothetical protein FRACYDRAFT_262256
fso:g5760	F-box At1g67340	F:protein binding		fso:g2466	hypothetical protein FRACYDRAFT_264463
fso:g20183	F-box domain containing	F:protein binding		fso:g2764	hypothetical protein FRACYDRAFT_265792
fso:g19409	fact complex subunit			fso:g3365	hypothetical protein FRACYDRAFT_265793
fso:g10332	FAD dependent oxidoreductase precursor	F:oxidoreductase activity; P:oxidation-reduction process		fso:g8354	hypothetical protein FRACYDRAFT_265890
fso:g8803	FAD NAD(P)-binding domain-containing	F:GDP-dissociation inhibitor activity; F:oxidoreductase activity; P:small GTPase mediated signal transduction; P:oxidation-reduction process		fso:g15913	hypothetical protein FRACYDRAFT_267134
fso:g18241	FAD NAD(P)-binding domain-containing	F:oxidoreductase activity; P:oxidation-reduction process		fso:g523	hypothetical protein FRACYDRAFT_268088
fso:g3304	FAD NAD(P)-binding domain-containing	F:oxidoreductase activity; P:oxidation-reduction process		fso:g10910	hypothetical protein FRACYDRAFT_268352
fso:g2028	FAD-binding domain-containing	F:oxidoreductase activity, acting on CH-OH group of donors; F:transferase activity, transferring acyl groups; F:fatty-acyl-CoA binding; F:flavin adenine dinucleotide binding; F:alkylglycerone-phosphate synthase activity; P:lipid biosynthetic process; P:oxidation-reduction process		fso:g15133	hypothetical protein FRACYDRAFT_269755
fso:g13142	FAD-dependent pyridine nucleotide-disulfide oxidoreductase	F:oxidoreductase activity; F:flavin adenine dinucleotide binding; P:cell redox homeostasis; P:oxidation-reduction process		fso:g10971	hypothetical protein FRACYDRAFT_270536
fso:g9724	family domain-containing	F:ADP-dependent NAD(P)H-hydrate dehydratase activity		fso:g16101	hypothetical protein FRACYDRAFT_271403
fso:g9581	family exonuclease	F:DNA binding; F:nuclease activity		fso:g16158	hypothetical protein FRACYDRAFT_271692
fso:g20121	family GT14	F:acetylglucosaminyltransferase activity; C:membrane		fso:g10727	hypothetical protein FRACYDRAFT_274281
fso:g20023	family GT14	F:acetylglucosaminyltransferase activity; C:membrane		fso:g16136	hypothetical protein H310_10605
fso:g8607	farnesyl pyrophosphate synthase	P:isoprenoid biosynthetic process		fso:g5662	hypothetical protein MNEG_13680	F:metallopeptidase activity
fso:g14960	FAS1 domain-containing			fso:g36	hypothetical protein NAEGRDRAFT_56885
fso:g12209	fasciclin domain-containing			fso:g16444	hypothetical protein PBRA_009325
fso:g12214	fasciclin domain-containing			fso:g2369	hypothetical protein SPRG_14161
fso:g18758	fatty acid oxidation alpha mitochondrial	F:3-hydroxyacyl-CoA dehydrogenase activity; P:oxidation-reduction process; P:fatty acid metabolic process		fso:g6290	hypothetical protein SPRG_18819
fso:g8302	fbox domain containing			fso:g18206	hypothetical protein THAOC_00625
fso:g18541	ferredoxin (cyanobacterial type ferredoxin family)			fso:g959	hypothetical protein THAOC_04051
fso:g15687	ferredoxin reductase	F:oxidoreductase activity; P:oxidation-reduction process		fso:g2382	hypothetical protein THAOC_04871
fso:g3587	ferredoxin Yah1	F:electron carrier activity; F:2 iron, 2 sulfur cluster binding		fso:g4703	hypothetical protein THAOC_08051	F:catalytic activity
fso:g18458	ferredoxin-NADP reductase family	F:oxidoreductase activity; P:oxidation-reduction process		fso:g4806	hypothetical protein THAOC_08056
fso:g7631	ferric reductase 1	F:zinc ion binding; F:protein binding		fso:g17833	hypothetical protein THAOC_08076	P:carbohydrate metabolic process; F:catalytic activity; F:carbohydrate binding
fso:g8195	ferrochelatase	F:ferrochelatase activity; P:heme biosynthetic process		fso:g4748	hypothetical protein THAOC_08760
fso:g18661	FG-GAP repeat			fso:g19619	hypothetical protein THAOC_09354
fso:g3977	filament assembling	F:structural constituent of cytoskeleton		fso:g42	hypothetical protein THAOC_09688	F:hydrolase activity, acting on ester bonds; P:metabolic process
fso:g11695	FK506-binding 3 (Peptidyl-prolyl cis-trans isomerase) (PPIase) (Rotamase)			fso:g1135	hypothetical protein THAOC_14339, partial
fso:g11130	folate receptor			fso:g2205	hypothetical protein THAOC_14740
fso:g3548	Folate-Biopterin Transporter (FBT) family	C:integral component of membrane; P:transport		fso:g1456	hypothetical protein THAOC_16451
fso:g11222	formate nitrite transporter	C:membrane; P:transport; F:transporter activity		fso:g4327	hypothetical protein THAOC_18602, partial
fso:g11623	formin homology 2 containing	C:WASH complex		fso:g10013	hypothetical protein THAOC_18710
fso:g7687	formin like			fso:g2508	hypothetical protein THAOC_19410, partial	P:pseudouridine synthesis; F:RNA binding; F:pseudouridine synthase activity
fso:g11195	formin like	C:WASH complex		fso:g10652	hypothetical protein THAOC_22319	P:spermidine biosynthetic process; F:adenosylmethionine decarboxylase activity
fso:g3207	formylmethionine deformylase			fso:g10563	hypothetical protein THAOC_22540
fso:g3248	frustulin			fso:g12043	hypothetical protein THAOC_29577	F:ATP binding; F:protein kinase activity; P:protein phosphorylation
fso:g16933	frustulin 2			fso:g485	hypothetical protein THAOC_33760
fso:g18693	Ftr1_plasma membrane iron permease	C:high-affinity iron permease complex; F:iron ion transmembrane transporter activity; P:high-affinity iron ion transmembrane transport		fso:g1523	hypothetical protein THAOC_34083
fso:g13205	fucoxanthin chlorophyll a c	C:membrane; P:photosynthesis, light harvesting		fso:g9897	hypothetical protein THAOC_34764
fso:g3278	fucoxanthin chlorophyll a c	C:membrane; P:photosynthesis, light harvesting		fso:g18025	hypothetical protein THAOC_35364
fso:g3071	fucoxanthin chlorophyll a c	C:membrane; P:photosynthesis, light harvesting		fso:g8008	hypothetical protein THAOC_35796
fso:g12933	fucoxanthin chlorophyll a c	C:membrane; P:photosynthesis, light harvesting		fso:g512	hypothetical protein THAOC_36750, partial	F:binding
fso:g6809	fucoxanthin chlorophyll a c	C:membrane; P:photosynthesis, light harvesting		fso:g17854	hypothetical protein THAOC_36770
fso:g18936	fucoxanthin chlorophyll a c binding	C:membrane; P:photosynthesis, light harvesting		fso:g6654	hypothetical protein VOLCADRAFT_110035	P:thiamine biosynthetic process
fso:g5982	fumarylacetoacetase	F:protein binding; P:aromatic amino acid family metabolic process; C:cytoplasm; F:fumarylacetoacetase activity		fso:g11868	hypothetical protein, variant
fso:g3718	FUN14 domain-containing 1	F:calcium ion binding		fso:g13053	Hypoxia-inducible factor 1 alpha inhibitor (Hypoxia-inducible factor asparagine hydroxylase)
fso:g7872	FYVE PHD zinc finger-containing	F:zinc ion binding; F:protein binding		fso:g6211	imidazole glycerol phosphate synthase chloroplastic	F:oxo-acid-lyase activity; C:cytoplasm; F:imidazoleglycerol-phosphate synthase activity; P:histidine biosynthetic process
fso:g20180	G- -coupled receptor family 3 5	F:G-protein coupled GABA receptor activity; P:G-protein coupled receptor signaling pathway; C:integral component of membrane		fso:g50	importin alpha isoform 5	C:nucleus; C:cytoplasm; P:protein import into nucleus; F:protein transporter activity; F:binding
fso:g17586	G- beta WD-40 repeat	F:protein binding		fso:g8452	importin beta-1 subunit	P:intracellular protein transport; F:Ran GTPase binding
fso:g11993	GABAR1 G -coupled GABA receptor	F:G-protein coupled GABA receptor activity; P:G-protein coupled receptor signaling pathway; C:integral component of membrane		fso:g10717	importin subunit	F:protein binding
fso:g12546	galactokinase	F:ATP binding; C:cytoplasm; P:galactose metabolic process; P:carbohydrate phosphorylation; F:galactokinase activity		fso:g935	inosine-5 -monophosphate dehydrogenase	P:purine nucleotide biosynthetic process; F:IMP dehydrogenase activity; P:oxidation-reduction process
fso:g13554	galactose oxidase	F:protein binding		fso:g948	inositol monophosphatase	F:inositol monophosphate 1-phosphatase activity; P:phosphatidylinositol phosphorylation; P:inositol phosphate dephosphorylation
fso:g16769	gamma glutamylcysteine synthetase	P:glutathione biosynthetic process; F:glutamate-cysteine ligase activity		fso:g14629	Inositol-1,4,5-trisphosphate 5-phosphatase 1
fso:g14047	gcn5-related n-acetyltransferase	F:N-acetyltransferase activity		fso:g17388	insulin-degrading-like metalloprotease family	F:catalytic activity; F:metal ion binding
fso:g12708	GDP-mannose transporter	P:GDP-fucose import into Golgi lumen; C:Golgi apparatus; F:GDP-fucose transmembrane transporter activity		fso:g8324	integral membrane	C:integral component of membrane
fso:g19277	General transcription factor IIE subunit 2			fso:g9202	iron-regulated frpC
fso:g16324	geranylgeranyl pyrophosphate synthase	P:isoprenoid biosynthetic process		fso:g7346	iron-sulfur cluster assembly accessory	F:structural molecule activity; P:protein maturation by iron-sulfur cluster transfer; F:iron-sulfur cluster binding
fso:g19818	geranylgeranyltransferase type II	F:protein prenyltransferase activity; C:Rab-protein geranylgeranyltransferase complex; P:protein geranylgeranylation		fso:g2431	iron-sulfur domain-containing NEET	C:intracellular membrane-bounded organelle; F:2 iron, 2 sulfur cluster binding
fso:g20271	glucan 1,3-beta-glucosidase			fso:g14422	iron-sulphur assembly isc	F:iron ion binding; F:iron-sulfur cluster binding; P:iron-sulfur cluster assembly
fso:g3824	glucosidase 2 subunit beta	P:N-glycan processing		fso:g10029	isoform b
fso:g7036	glutamine amidotransferase	F:glutaminase activity; P:pyridoxal phosphate biosynthetic process; P:vitamin B6 biosynthetic process		fso:g8428	isoleucine-tRNA ligase	P:isoleucyl-tRNA aminoacylation; F:ATP binding; F:isoleucine-tRNA ligase activity; C:cytoplasm; F:aminoacyl-tRNA editing activity; F:tRNA binding
fso:g17474	glutamine-fructose-6-phosphate transaminase	F:carbohydrate derivative binding; F:glutamine-fructose-6-phosphate transaminase (isomerizing) activity; P:carbohydrate derivative biosynthetic process		fso:g17174	isovaleryl- dehydrogenase	F:acyl-CoA dehydrogenase activity; F:flavin adenine dinucleotide binding; P:oxidation-reduction process
fso:g14946	Glutamyl endopeptidase	F:protein binding; P:proteolysis; F:serine-type peptidase activity		fso:g1084	jumonji superfamily
fso:g14941	Glutamyl endopeptidase	F:protein binding; P:proteolysis; F:serine-type endopeptidase activity		fso:g17412	kelch motif domain-containing	F:protein binding
fso:g5763	glutamyl-trna reductase	F:NADP binding; F:glutamyl-tRNA reductase activity; P:tetrapyrrole biosynthetic process; P:oxidation-reduction process		fso:g5417	kelch repeat	F:protein binding
fso:g3751	glutaredoxin malate transporter fusion	F:protein disulfide oxidoreductase activity; P:transmembrane transport; F:electron carrier activity; C:integral component of membrane; P:cell redox homeostasis		fso:g10747	kinase wee 1	F:ATP binding; F:protein kinase activity; P:protein phosphorylation
fso:g8753	glutathione reductase	F:NADP binding; F:flavin adenine dinucleotide binding; P:glutathione metabolic process; F:glutathione-disulfide reductase activity; P:cell redox homeostasis; P:oxidation-reduction process		fso:g18818	kinase-like protein	F:ATP binding; F:protein kinase activity; P:protein phosphorylation
fso:g12819	glutathione S-transferase	F:protein binding		fso:g6202	kinesin family	F:ATP binding; F:microtubule motor activity; P:microtubule-based movement; F:microtubule binding
fso:g6396	glutathione S-transferase	F:protein binding; C:cytoplasm; P:metabolic process; F:glutathione transferase activity		fso:g16046	kinesin family
fso:g11708	glutathione s-transferase	F:protein binding		fso:g6280	kinesin family	F:ATP binding; F:microtubule motor activity; P:microtubule-based movement; F:microtubule binding
fso:g5892	glutathione synthetase	F:ATP binding; P:glutathione biosynthetic process; F:glutathione synthase activity		fso:g194	kinesin family member 2 24	F:ATP binding; F:microtubule motor activity; P:microtubule-based movement; F:microtubule binding
fso:g8769	glutathione synthetase ATP-binding domain	F:ATP binding; F:catalytic activity; F:metal ion binding		fso:g1036	Kinesin KIF18B
fso:g8768	glutathione synthetase ATP-binding domain	F:ATP binding; F:catalytic activity; F:metal ion binding		fso:g16208	kinetochore spc25
fso:g18788	glutathione-S-transferase	F:protein binding		fso:g17103	L domain
fso:g4023	Glyceraldehyde-3-phosphate chloroplastic			fso:g1841	L domain
fso:g17210	glycerol-3-phosphate phosphatase isoform X1			fso:g1313	L domain
fso:g11603	glycerophosphodiester phosphodiesterase	P:lipid metabolic process; F:phosphoric diester hydrolase activity		fso:g4418	Leucine Rich Repeat
fso:g5077	glycine cleavage system H	P:glycine decarboxylation via glycine cleavage system; C:glycine cleavage complex		fso:g16179	Leucyl aminopeptidase	C:cytoplasm; P:proteolysis; F:metalloexopeptidase activity; F:aminopeptidase activity; F:manganese ion binding
fso:g16810	glycine-rich RNA-binding RZ1C	F:nucleic acid binding		fso:g14208	light histidine kinase	F:protein binding
fso:g18899	glycoside hydrolase			fso:g8312	like domain containing	F:calcium ion binding; P:cell adhesion
fso:g20287	glycosyl family 31 domain	F:alpha-galactosidase activity; P:carbohydrate metabolic process		fso:g17454	lipoate ligase
fso:g19997	glycosyl hydrolase	P:carbohydrate metabolic process; F:hydrolase activity, hydrolyzing O-glycosyl compounds		fso:g13977	long chain acyl-coa synthetase	F:catalytic activity; P:metabolic process
fso:g13593	glycosyl hydrolase family 10	P:carbohydrate metabolic process; F:hydrolase activity, hydrolyzing O-glycosyl compounds		fso:g332	long-chain-alcohol O-fatty-acyltransferase 9
fso:g9399	glycosyl hydrolase mannosidase	F:alpha-mannosidase activity; F:zinc ion binding; P:mannose metabolic process; F:carbohydrate binding		fso:g4715	LOV domain-containing	F:phosphorelay sensor kinase activity; F:transcription factor activity, sequence-specific DNA binding; P:phosphorelay signal transduction system; P:regulation of transcription, DNA-templated; F:sequence-specific DNA binding
fso:g7127	Glycosyltransferase LARGE2-A			fso:g75	LOV domain-containing	F:transcription factor activity, sequence-specific DNA binding; P:regulation of transcription, DNA-templated; F:sequence-specific DNA binding
fso:g17194	glyoxylase domain-containing			fso:g12096	lupus La	C:nucleus; F:RNA binding; C:intracellular ribonucleoprotein complex; P:RNA processing
fso:g1907	GNAT family	F:N-acetyltransferase activity		fso:g4733	lutein deficient 1	F:iron ion binding; F:oxidoreductase activity, acting on paired donors, with incorporation or reduction of molecular oxygen; P:oxidation-reduction process; F:monooxygenase activity; F:heme binding
fso:g19925	GNAT superfamily	F:N-acetyltransferase activity		fso:g1092	lycopene beta cyclase	P:carotenoid biosynthetic process; F:oxidoreductase activity, acting on paired donors, with incorporation or reduction of molecular oxygen; P:oxidation-reduction process
fso:g2961	Golgi apparatus membrane TVP15			fso:g14778	lysine-specific demethylase
fso:g3513	Golgi apparatus membrane TVP15			fso:g7168	lysine-specific histone demethylase 1 homolog 3	F:zinc ion binding; F:protein binding; F:oxidoreductase activity; P:oxidation-reduction process
fso:g19806	golgi reassembly-stacking 2	F:protein binding		fso:g729	M50 family
fso:g15558	GPCR-type G COLD1	C:membrane		fso:g6311	macrophage migration inhibitory factor
fso:g3139	GPI mannosyltransferase 2 isoform X1	P:GPI anchor biosynthetic process; F:dolichyl-phosphate-mannose-glycolipid alpha-mannosyltransferase activity		fso:g6606	magnesium transporter	P:cation transport; F:cation transmembrane transporter activity
fso:g6328	GPI transamidase component PIG-T isoform X1	P:attachment of GPI anchor to protein; C:GPI-anchor transamidase complex		fso:g1170	major facilitator	P:transmembrane transport; C:integral component of membrane
fso:g19177	GPN-loop GTPase 1	F:GTPase activity		fso:g6582	major facilitator superfamily and tetracycline resistance	P:transmembrane transport; C:integral component of membrane
fso:g6925	growth-on GRO10	F:aspartic-type endopeptidase activity; C:integral component of membrane		fso:g10966	malate dehydrogenase	P:carbohydrate metabolic process; F:L-malate dehydrogenase activity; P:malate metabolic process; P:oxidation-reduction process
fso:g8233	GTP binding	F:GTP binding		fso:g6153	malate l-lactate dehydrogenase	F:oxidoreductase activity; P:oxidation-reduction process
fso:g15399	GTP-binding At2g22870	F:GTP binding		fso:g9971	malonyl- decarboxylase	P:fatty acid biosynthetic process; F:malonyl-CoA decarboxylase activity
fso:g3937	gtp-binding era	F:GTP binding; F:RNA binding; C:intracellular		fso:g4350	manganese superoxide dismutase	P:superoxide metabolic process; F:metal ion binding; P:oxidation-reduction process; F:superoxide dismutase activity
fso:g18447	GTP-binding family isoform 1	F:GTP binding		fso:g17852	mannose-6-phosphate type	P:carbohydrate metabolic process; F:zinc ion binding; P:GDP-mannose biosynthetic process; F:mannose-6-phosphate isomerase activity
fso:g5854	gtp-binding sar1	F:GTP binding; P:intracellular protein transport; C:intracellular		fso:g18080	MATE efflux family	P:drug transmembrane transport; F:antiporter activity; C:membrane; F:drug transmembrane transporter activity
fso:g1589	GTP:AMP Phosphotransferase	F:adenylate kinase activity; F:ATP binding; C:mitochondrion; P:nucleobase-containing compound metabolic process		fso:g18995	mbre TPR repeat	F:protein binding
fso:g7791	guanylate kinase	P:purine nucleotide metabolic process; F:guanylate kinase activity		fso:g13693	mbre TPR repeat	F:protein binding
fso:g18305	guanylyl cyclase	F:protein binding; F:phosphorus-oxygen lyase activity; P:cyclic nucleotide biosynthetic process; P:intracellular signal transduction		fso:g17100	mcak-like kinesin	F:ATP binding; F:microtubule motor activity; P:microtubule-based movement; F:microtubule binding
fso:g5800	h - or na -translocating f- v-type and a-type atpase (f-atpase) superfamily	F:ATPase activity, coupled to transmembrane movement of substances		fso:g3390	Meiotically up-regulated gene 158
fso:g11258	h aca ribonucleo complex subunit 1	F:nucleic acid binding		fso:g18997	member of the clp regulatory beta subunit	F:ATP binding; P:protein metabolic process
fso:g18459	H+-transporting ATPase	F:nucleotide binding; F:ATPase activity; F:metal ion binding; C:integral component of membrane; P:ATP biosynthetic process		fso:g17807	membrane alanine Zn-binding site	F:zinc ion binding; P:proteolysis; F:metallopeptidase activity
fso:g16253	HAD family IIID			fso:g18118	Mer3 meiotic cross-over helicase	F:nucleic acid binding; F:ATP binding
fso:g3347	HAD-superfamily hydrolase	P:metabolic process; F:hydrolase activity		fso:g17319	merozoite adhesive erythrocytic binding	F:DNA binding; P:DNA-templated transcription, initiation
fso:g2932	had-superfamily subfamily iia			fso:g12128	metal-dependent hydrolase
fso:g14375	HCO3 transporter	C:integral component of membrane; F:inorganic anion exchanger activity; P:anion transport		fso:g16528	Metallo-dependent phosphatase	F:metal ion binding; F:acid phosphatase activity
fso:g6817	HD domain-containing 2			fso:g11781	Metallo-hydrolase oxidoreductase	P:tRNA processing
fso:g9487	HD-domain PDEase	P:signal transduction; F:3',5'-cyclic-nucleotide phosphodiesterase activity		fso:g15985	methionine merops subfamily M24
fso:g16807	HEAT repeat-containing	F:binding		fso:g18138	Methylglutaconyl- mitochondrial	F:catalytic activity; P:metabolic process
fso:g14354	heat shock			fso:g2668	methylmalonate-semialdehyde dehydrogenase (acylating)	F:methylmalonate-semialdehyde dehydrogenase (acylating) activity; P:oxidation-reduction process
fso:g10292	heat shock			fso:g6147	methylthioadenosine S-adenosyl homocysteine nucleosidase	F:catalytic activity; P:nucleoside metabolic process
fso:g12954	heat shock 70			fso:g14158	methyltransferase domain-containing
fso:g18621	heat shock 70	C:prefoldin complex; F:unfolded protein binding; P:protein folding		fso:g14444	methyltransferase nsun6	F:RNA binding; F:methyltransferase activity
fso:g12346	heat shock DNA-binding	C:nucleus; F:transcription factor activity, sequence-specific DNA binding; P:regulation of transcription, DNA-templated; F:sequence-specific DNA binding		fso:g8085	MFS general substrate transporter	P:transmembrane transport; C:integral component of membrane
fso:g5265	heat shock DNA-binding			fso:g12084	Mg subunitD	P:chlorophyll biosynthetic process; F:ATP binding; F:magnesium chelatase activity
fso:g5536	heat shock DNA-binding	C:nucleus; F:transcription factor activity, sequence-specific DNA binding; P:regulation of transcription, DNA-templated; F:sequence-specific DNA binding		fso:g8401	Microfibrillar-associated 1
fso:g19178	heat shock Hsp90	F:ATP binding; F:unfolded protein binding; P:protein folding; P:response to stress		fso:g4552	Microtubule associated (MAP65 ASE1 family)	P:cytokinesis; P:microtubule cytoskeleton organization; F:microtubule binding
fso:g15523	heat shock transcription factor DNA-binding domain-containing DNA transcription factor	C:nucleus; F:transcription factor activity, sequence-specific DNA binding; P:regulation of transcription, DNA-templated; F:sequence-specific DNA binding		fso:g4273	mini-chromosome maintenance complex-binding
fso:g14975	heat stress transcription factor A-8	C:nucleus; F:transcription factor activity, sequence-specific DNA binding; P:regulation of transcription, DNA-templated; F:sequence-specific DNA binding		fso:g7327	Mitochodrial transcription termination factor	F:double-stranded DNA binding; P:regulation of transcription, DNA-templated
fso:g8831	heat stress transcription factor B-4d-like isoform X1	C:nucleus; F:transcription factor activity, sequence-specific DNA binding; P:regulation of transcription, DNA-templated; F:sequence-specific DNA binding		fso:g10148	mitochondrial carrier
fso:g20268	hect domain and rld			fso:g292	mitochondrial carrier
fso:g11516	Helicase SWR1	F:ATP binding; F:protein binding		fso:g16459	Mitochondrial Carrier (MC) Family	F:protein binding; F:metal ion binding
fso:g13892	Heme oxygenase (chloroplast)	F:heme oxygenase (decyclizing) activity; P:heme oxidation		fso:g825	Mitochondrial Carrier (MC) Family
fso:g3027	Heme-binding chloroplastic			fso:g18212	mitochondrial carrier family	P:transmembrane transport
fso:g12502	high mobility group			fso:g963	mitochondrial import inner membrane translocase subunit tim50	C:mitochondrial inner membrane presequence translocase complex; P:protein transport
fso:g16303	high mobility group			fso:g5404	mitochondrial inner membrane OXA1	C:integral component of membrane; P:protein insertion into membrane
fso:g18370	high mobility group			fso:g9199	Mitochondrial inner membrane protease subunit 1
fso:g14009	high mobility group			fso:g14844	mitochondrial Rho	F:GTP binding; F:GTPase activity; F:calcium ion binding
fso:g3722	high mobility group NHP1			fso:g11832	mitochondrial ribosomal l51 s25 cib8 domain containing
fso:g9696	HIRA isoform X1	C:nucleus; F:protein binding; P:regulation of transcription, DNA-templated; P:chromatin organization		fso:g17172	mitochondrial translocase family	P:transmembrane transport; C:mitochondrial outer membrane
fso:g19986	histidine acid phosphatase	F:acid phosphatase activity		fso:g9087	mitochondrial translocase family
fso:g7834	histidine decarboxylase	F:pyridoxal phosphate binding; P:carboxylic acid metabolic process; F:carboxy-lyase activity		fso:g17793	mitogen activated kinase	F:ATP binding; F:protein kinase activity; P:protein phosphorylation
fso:g9102	Histidine phosphatase clade-1			fso:g3408	molecular chaperone	F:ATP binding; F:heat shock protein binding; P:response to heat; F:unfolded protein binding; P:protein folding
fso:g6819	histone a	F:DNA binding; F:protein heterodimerization activity; C:nucleosome		fso:g1779	monogalactosyldiacylglycerol synthase i a	F:transferase activity, transferring hexosyl groups; P:glycolipid biosynthetic process
fso:g7063	histone acetyltransferase esa1	F:transferase activity, transferring acyl groups other than amino-acyl groups; P:regulation of transcription, DNA-templated		fso:g3404	monooxygenase FAD-binding	F:FAD binding; F:oxidoreductase activity; P:oxidation-reduction process
fso:g6861	histone chaperone ASF1	C:nucleus; P:chromatin assembly or disassembly		fso:g1399	Monovalent Cation:Proton Antiporter-1 (CPA1) Family	P:sodium ion transport; P:transmembrane transport; F:sodium:proton antiporter activity; C:integral component of membrane; P:regulation of pH
fso:g2921	histone deacetylase 1 isoform	F:histone deacetylase activity; P:histone deacetylation		fso:g7985	MOP(MATE) family transporter: multidrug efflux	P:drug transmembrane transport; F:antiporter activity; C:membrane; F:drug transmembrane transporter activity
fso:g7742	histone methyltransferase	F:zinc ion binding; F:protein binding		fso:g8431	morn repeat
fso:g10355	histone-lysine N- H3 lysine-4			fso:g3465	mosc domain	F:pyridoxal phosphate binding; F:catalytic activity; F:molybdenum ion binding
fso:g19286	HMG (high mobility group) box domain containing			fso:g10179	mRNA binding	F:coenzyme binding; F:catalytic activity
fso:g16830	HMG-like nucleosome chromatin assembly factor related			fso:g12975	mRNA surveillance pelota	P:nuclear-transcribed mRNA catabolic process, non-stop decay; P:RNA surveillance; P:nuclear-transcribed mRNA catabolic process, no-go decay
fso:g3655	homoserine O-acetyltransferase			fso:g8121	mTERF domain-containing mitochondrial	F:double-stranded DNA binding; P:regulation of transcription, DNA-templated
fso:g11703	host Der3	F:zinc ion binding; F:protein binding		fso:g15354	multispanning membrane	C:integral component of membrane
fso:g13791	HSF-type DNA-binding domain	C:nucleus; F:transcription factor activity, sequence-specific DNA binding; P:regulation of transcription, DNA-templated; F:sequence-specific DNA binding		fso:g18159	MYB DNA binding transcription factor	F:DNA binding
fso:g14316	HSP70 domain-containing			fso:g17675	myb-related 3R-1 isoform X1	F:DNA binding
fso:g12497	hydrolase or acyltransferase of alpha beta superfamily			fso:g295	MYND finger
fso:g16816	hydroxyacylglutathione hydrolase	F:hydroxyacylglutathione hydrolase activity; P:methylglyoxal catabolic process to D-lactate via S-lactoyl-glutathione		fso:g11486	myo-inositol 2-dehydrogenase	F:oxidoreductase activity; P:oxidation-reduction process
fso:g16315	hydroxyproline-rich glyco			fso:g2200	myosin heavy chain	C:myosin complex; F:ATP binding; F:protein binding; F:protein kinase activity; P:protein phosphorylation; F:motor activity
fso:g8791	hypersensitive-induced response			fso:g8001	n a	F:ATP binding; F:calcium ion binding; F:protein kinase activity; P:protein phosphorylation
fso:g5733	hypothetical chloroplast RF1 (plastid)			fso:g393	n-acetylglucosaminyl-phosphatidylinositol biosynthetic	P:GPI anchor biosynthetic process
fso:g19422	Hypothetical leucine rich repeat	F:protein binding		fso:g14229	N-lysine methyltransferase METTL21A
fso:g12405	hypothetical protein			fso:g1783	n-methyl transferase
fso:g3711	hypothetical protein	P:G-protein coupled receptor signaling pathway; F:GTPase activity; F:guanyl nucleotide binding; F:G-protein beta/gamma-subunit complex binding; F:signal transducer activity		fso:g11847	n-terminal histone linker H1	C:nucleus; F:DNA binding; C:nucleosome; P:nucleosome assembly
fso:g7086	hypothetical protein AK812_SmicGene14086			fso:g2403	N2,N2-dimethylguanosine tRNA methyltransferase	F:RNA binding; P:tRNA processing; F:tRNA (guanine-N2-)-methyltransferase activity
fso:g7837	hypothetical protein AK812_SmicGene27292	F:hydrolase activity, acting on carbon-nitrogen (but not peptide) bonds		fso:g1409	Na+ H+ antiporter	P:transmembrane transport; C:integral component of membrane
fso:g17562	hypothetical protein AK812_SmicGene40284			fso:g7352	NAD NADP octopine nopaline alpha-helical domain-containing	F:coenzyme binding; P:oxidation-reduction process; F:2-dehydropantoate 2-reductase activity
fso:g16008	hypothetical protein AK812_SmicGene40284			fso:g3468	NAD-dependent epimerase dehydratase family
fso:g9373	hypothetical protein AK812_SmicGene51			fso:g16127	NADH dehydrogenase (ubiquinone)
fso:g3317	hypothetical protein AURANDRAFT_66947	F:zinc ion binding; F:catalytic activity		fso:g16154	NADH dehydrogenase (ubiquinone)	F:electron carrier activity; C:membrane; F:NADH dehydrogenase (ubiquinone) activity
fso:g8212	hypothetical protein AXX17_ATUG04420	F:carbohydrate binding		fso:g6232	NADH dehydrogenase [ubiquinone] 1 beta subcomplex subunit 2
fso:g6099	hypothetical protein AXX17_ATUG04420	F:carbohydrate binding		fso:g18127	NADH dehydrogenase 1 alpha subcomplex subunit 5	P:respiratory electron transport chain; F:oxidoreductase activity, acting on NAD(P)H; C:mitochondrial inner membrane
fso:g8209	hypothetical protein AXX17_ATUG04420	F:carbohydrate binding		fso:g15976	nadh-cytochrome b5 reductase	F:oxidoreductase activity; P:oxidation-reduction process
fso:g7616	hypothetical protein AXX17_ATUG04420	F:carbohydrate binding		fso:g13666	nadh-ubiquinone oxidoreductase	F:coenzyme binding; F:catalytic activity
fso:g16007	hypothetical protein AXX17_ATUG04420	F:carbohydrate binding		fso:g10784	nadh-ubiquinone oxidoreductase subunit
fso:g3201	hypothetical protein CHLNCDRAFT_55609	P:carbohydrate metabolic process; F:catalytic activity		fso:g4464	NADH-ubiquinone reductase complex 1 MLRQ subunit
fso:g19846	hypothetical protein Ctob_009914			fso:g4285	NADPH thioredoxin reductase	F:oxidoreductase activity; P:cell redox homeostasis; P:oxidation-reduction process
fso:g18352	hypothetical protein Ctob_011252, partial			fso:g1113	NADPH-cytochrome P450	F:FMN binding; F:oxidoreductase activity; P:oxidation-reduction process
fso:g9429	hypothetical protein FRACYDRAFT_141870, partial			fso:g920	NADPH-dependent conjugated polyketone reductase C2	F:oxidoreductase activity; P:oxidation-reduction process
fso:g15534	hypothetical protein FRACYDRAFT_154606, partial	C:nucleus; F:transcription factor activity, sequence-specific DNA binding; P:regulation of transcription, DNA-templated; F:sequence-specific DNA binding		fso:g15895	NF-X1-like transcription factor	F:nucleic acid binding
fso:g7493	hypothetical protein FRACYDRAFT_187955, partial			fso:g10929	nicotinate (nicotinamide) nucleotide adenylyltransferase	F:catalytic activity; P:biosynthetic process
fso:g11413	hypothetical protein FRACYDRAFT_194029			fso:g14406	nifU chloroplastic	F:iron ion binding; F:iron-sulfur cluster binding; P:iron-sulfur cluster assembly
fso:g19502	hypothetical protein FRACYDRAFT_194758	F:protein binding		fso:g17612	nitric oxide dioxygenase	F:oxygen binding; F:heme binding
fso:g18332	hypothetical protein FRACYDRAFT_209619	C:integral component of membrane		fso:g20401	nitric oxide dioxygenase	F:oxygen binding; F:heme binding
fso:g8969	hypothetical protein FRACYDRAFT_223400			fso:g7156	nitrite reductase	F:oxidoreductase activity; P:oxidation-reduction process; F:iron-sulfur cluster binding; F:heme binding
fso:g14304	hypothetical protein FRACYDRAFT_232193			fso:g4428	NPL4 1
fso:g1662	hypothetical protein FRACYDRAFT_232231	F:protein binding		fso:g14442	nuclear pore complex
fso:g13518	hypothetical protein FRACYDRAFT_232380			fso:g2352	Nuclear pore complex	P:transport; C:nuclear pore
fso:g5227	hypothetical protein FRACYDRAFT_232727			fso:g11788	Nuclear pore complex Nup54	C:nuclear pore
fso:g5153	hypothetical protein FRACYDRAFT_232841			fso:g1423	Nuclear pore complex Nup85
fso:g8667	hypothetical protein FRACYDRAFT_234482			fso:g19763	nuclear pore complexassociated	P:protein import into nucleus
fso:g12238	hypothetical protein FRACYDRAFT_234840	P:histone H3-K79 methylation; F:histone methyltransferase activity (H3-K79 specific); P:regulation of cell cycle		fso:g9960	nucleic acid-binding	F:tRNA binding
fso:g12829	hypothetical protein FRACYDRAFT_235153	F:calcium ion binding		fso:g10795	Nucleolar 10	C:nucleus; F:protein binding
fso:g8718	hypothetical protein FRACYDRAFT_236129	C:nucleus; F:zinc ion binding; P:regulation of transcription, DNA-templated; F:RNA polymerase II transcription factor activity, sequence-specific DNA binding		fso:g677	nucleolar complex	F:binding
fso:g3311	hypothetical protein FRACYDRAFT_236823			fso:g15192	nucleolar mif4g domain-containing 1	F:RNA binding; F:protein binding
fso:g6386	hypothetical protein FRACYDRAFT_237534			fso:g10869	nucleoredoxin 1	P:cell redox homeostasis
fso:g18666	hypothetical protein FRACYDRAFT_237855			fso:g2520	nucleoredoxin 1
fso:g9394	hypothetical protein FRACYDRAFT_238964			fso:g15866	nucleoredoxin 2
fso:g1925	hypothetical protein FRACYDRAFT_239052			fso:g16131	Nucleotide exchange factor SIL1
fso:g6730	hypothetical protein FRACYDRAFT_240172			fso:g11741	nudix hydrolase 13	F:hydrolase activity
fso:g8747	hypothetical protein FRACYDRAFT_240528			fso:g16918	of the BIG GBF family	F:ARF guanyl-nucleotide exchange factor activity; P:regulation of ARF protein signal transduction; F:binding
fso:g8793	hypothetical protein FRACYDRAFT_240816	P:intracellular signal transduction		fso:g2656	Ole e 5 olive pollen allergen	P:superoxide metabolic process; F:metal ion binding; P:oxidation-reduction process
fso:g14907	hypothetical protein FRACYDRAFT_241115			fso:g4666	oligomeric Golgi complex component
fso:g18732	hypothetical protein FRACYDRAFT_241251			fso:g9958	ornithine carbamoyltransferase	P:ornithine metabolic process; F:amino acid binding; F:ornithine carbamoyltransferase activity
fso:g20209	hypothetical protein FRACYDRAFT_241314	F:protein binding		fso:g2735	OTU domain-containing 5-like isoform X2	F:thiol-dependent ubiquitin-specific protease activity; P:protein deubiquitination
fso:g18742	hypothetical protein FRACYDRAFT_243769	F:peptidyl-prolyl cis-trans isomerase activity; P:protein peptidyl-prolyl isomerization; P:protein folding		fso:g1462	Outer membrane lipo Blc
fso:g16896	hypothetical protein FRACYDRAFT_243832			fso:g16117	oxygen-evolving complex component psbP	F:calcium ion binding; C:photosystem II oxygen evolving complex; P:photosynthesis; C:extrinsic component of membrane
fso:g4048	hypothetical protein FRACYDRAFT_244449			fso:g15613	P type ATPase	F:nucleotide binding; F:cation-transporting ATPase activity; F:metal ion binding; C:integral component of membrane; P:metal ion transport
fso:g2922	hypothetical protein FRACYDRAFT_244768			fso:g1096	P type ATPase	F:magnesium ion binding; F:ATP binding; C:integral component of membrane; P:phospholipid transport; F:phospholipid-translocating ATPase activity
fso:g9670	hypothetical protein FRACYDRAFT_246809			fso:g6194	P type ATPase	F:nucleotide binding; F:ATPase activity; P:cation transport; F:metal ion binding; C:integral component of membrane
fso:g8883	hypothetical protein FRACYDRAFT_247138	F:protein binding		fso:g17887	P-loop containing nucleoside triphosphate hydrolase	C:myosin complex; F:ATP binding; F:protein binding; F:motor activity
fso:g5269	hypothetical protein FRACYDRAFT_247172	F:zinc ion binding; F:protein binding		fso:g19568	P-type ATPase	F:nucleotide binding; F:cation-transporting ATPase activity; F:metal ion binding; C:integral component of membrane; P:metal ion transport
fso:g7727	hypothetical protein FRACYDRAFT_247616			fso:g17070	palmitoyl- oxidase	F:acyl-CoA dehydrogenase activity; C:peroxisome; F:acyl-CoA oxidase activity; P:fatty acid beta-oxidation; F:flavin adenine dinucleotide binding
fso:g5886	hypothetical protein FRACYDRAFT_247739			fso:g6652	pantothenate kinase	F:DNA binding; F:pantothenate kinase activity
fso:g5802	hypothetical protein FRACYDRAFT_247886			fso:g18961	papain family cysteine protease	P:proteolysis; F:cysteine-type peptidase activity
fso:g16334	hypothetical protein FRACYDRAFT_248206			fso:g14177	patatin-like phospholipase domain-containing	P:lipid metabolic process
fso:g7536	hypothetical protein FRACYDRAFT_248403			fso:g7371	Pentatricopeptide repeat-containing chloroplastic
fso:g1591	hypothetical protein FRACYDRAFT_248426			fso:g8012	pepsin b
fso:g3062	hypothetical protein FRACYDRAFT_248430			fso:g15741	pepsin-like aspartic protease A1	F:aspartic-type endopeptidase activity; P:proteolysis
fso:g9844	hypothetical protein FRACYDRAFT_248476			fso:g17800	peptidase u34 dipeptidase	F:dipeptidase activity; P:proteolysis
fso:g18310	hypothetical protein FRACYDRAFT_248531			fso:g16648	Peptidyl-prolyl cis-trans FKBP-type
fso:g6794	hypothetical protein FRACYDRAFT_249273	F:calcium ion binding		fso:g3389	Peptidyl-prolyl cis-trans isomerase	F:peptidyl-prolyl cis-trans isomerase activity; P:protein peptidyl-prolyl isomerization; P:protein folding
fso:g3300	hypothetical protein FRACYDRAFT_250879			fso:g6130	peptidyl-prolyl cis-trans isomerase cyclophilin type	F:peptidyl-prolyl cis-trans isomerase activity; P:protein peptidyl-prolyl isomerization; P:protein folding
fso:g3280	hypothetical protein FRACYDRAFT_250949			fso:g17361	peptidyl-prolyl cis-trans isomerase CYP59 isoform X1	F:nucleic acid binding; F:peptidyl-prolyl cis-trans isomerase activity; P:protein peptidyl-prolyl isomerization; P:protein folding
fso:g5136	hypothetical protein FRACYDRAFT_251146	F:protein binding		fso:g16180	Peptidyl-prolyl cis-trans isomerase E	F:nucleic acid binding; F:peptidyl-prolyl cis-trans isomerase activity; P:protein folding
fso:g7602	hypothetical protein FRACYDRAFT_254447	F:actin filament binding; F:protein binding, bridging		fso:g19363	peptidyl-prolyl isomerase g	F:peptidyl-prolyl cis-trans isomerase activity; P:protein peptidyl-prolyl isomerization; P:protein folding
fso:g3282	hypothetical protein FRACYDRAFT_258384			fso:g2286	peptidylprolyl isomerase	F:ubiquitin-protein transferase activity; F:peptidyl-prolyl cis-trans isomerase activity; P:protein peptidyl-prolyl isomerization; P:protein folding; P:protein ubiquitination
fso:g13513	hypothetical protein FRACYDRAFT_258969	F:protein binding		fso:g1744	peptidylprolyl isomerase domain and wd repeat-containing 1	F:peptidyl-prolyl cis-trans isomerase activity; F:protein binding; P:protein peptidyl-prolyl isomerization; P:protein folding
fso:g10497	hypothetical protein FRACYDRAFT_260208	P:vacuolar transport		fso:g9240	periplasmic binding -like I	F:G-protein coupled GABA receptor activity; P:G-protein coupled receptor signaling pathway; C:integral component of membrane
fso:g5003	hypothetical protein FRACYDRAFT_260772			fso:g2496	periplasmic protease	P:proteolysis; F:serine-type endopeptidase activity; C:plasma membrane
fso:g1698	hypothetical protein FRACYDRAFT_261049	F:transcription factor activity, sequence-specific DNA binding; P:regulation of transcription, DNA-templated; F:sequence-specific DNA binding		fso:g18151	Peroxisomal membrane 2	C:integral component of membrane
fso:g17236	hypothetical protein FRACYDRAFT_261449			fso:g14824	peroxisomal membrane mpv17 pmp22	C:integral component of membrane
fso:g9690	hypothetical protein FRACYDRAFT_261532			fso:g10162	peroxisome biosynthesis	C:peroxisomal membrane; F:ATP binding; P:protein targeting to peroxisome; F:ATPase activity, coupled
fso:g9819	hypothetical protein FRACYDRAFT_261620			fso:g7436	phenylalanine 4-monooxygenase	F:oxidoreductase activity, acting on paired donors, with incorporation or reduction of molecular oxygen, reduced pteridine as one donor, and incorporation of one atom of oxygen; P:aromatic amino acid family metabolic process; F:iron ion binding; P:oxidation-reduction process
fso:g12885	hypothetical protein FRACYDRAFT_263937			fso:g17173	phosphatase 1 regulatory	F:protein binding
fso:g8954	hypothetical protein FRACYDRAFT_267246			fso:g17643	phosphatase manganese magnesium aspartate binding site	F:protein serine/threonine phosphatase activity; P:protein dephosphorylation
fso:g18715	hypothetical protein FRACYDRAFT_267411			fso:g8395	phosphatidate cytidylyltransferase
fso:g14922	hypothetical protein FRACYDRAFT_267919			fso:g15216	phosphatidyl inositol kinase (PIK-A)	F:protein binding; P:phosphatidylinositol-mediated signaling; P:phosphatidylinositol phosphorylation; F:kinase activity
fso:g10429	hypothetical protein FRACYDRAFT_268088			fso:g396	phosphatidylinositide phosphatase sac1	F:phosphoric ester hydrolase activity
fso:g13556	hypothetical protein FRACYDRAFT_268684			fso:g1436	phosphatidylinositol kinase	P:phosphatidylinositol-mediated signaling; P:phosphatidylinositol phosphorylation; F:kinase activity
fso:g13288	hypothetical protein FRACYDRAFT_269332			fso:g2635	phosphatidylinositol kinase	P:phosphatidylinositol-mediated signaling; P:phosphatidylinositol phosphorylation; F:kinase activity
fso:g6042	hypothetical protein FRACYDRAFT_269481			fso:g15105	phosphatidylinositol-4-phosphate-5-kinase (PIPK-C)	F:phosphatidylinositol phosphate kinase activity; P:phosphatidylinositol metabolic process
fso:g16908	hypothetical protein FRACYDRAFT_269755			fso:g4851	phosphoadenosine phosphosulfate reductase	F:phosphoadenylyl-sulfate reductase (thioredoxin) activity; P:sulfate assimilation, phosphoadenylyl sulfate reduction by phosphoadenylyl-sulfate reductase (thioredoxin); P:cell redox homeostasis
fso:g7840	hypothetical protein FRACYDRAFT_271692			fso:g4850	Phosphoadenosine phosphosulfate reductase	F:catalytic activity; P:metabolic process
fso:g3284	hypothetical protein FRACYDRAFT_271943, partial			fso:g16529	phosphoenolpyruvate carboxylase	P:tricarboxylic acid cycle; P:carbon fixation; F:phosphoenolpyruvate carboxylase activity
fso:g6777	hypothetical protein FRACYDRAFT_275342			fso:g18083	Phosphoenolpyruvate phosphate translocator
fso:g19447	hypothetical protein FRACYDRAFT_287510	F:protein binding; F:protein disulfide oxidoreductase activity; P:glycerol ether metabolic process; P:cell redox homeostasis		fso:g6623	Phosphoethanolamine N-methyltransferase	F:protein binding
fso:g11549	hypothetical protein H310_05061			fso:g13653	phosphoglycerate mutase	P:glycolytic process; F:phosphoglycerate mutase activity
fso:g20033	hypothetical protein H696_04768	P:proteolysis; F:serine-type endopeptidase activity		fso:g5362	phosphoglycerate mutase	F:acid phosphatase activity
fso:g12781	hypothetical protein KK1_032644	F:nucleic acid binding		fso:g8320	phosphoglycerate mutase	P:glycolytic process; F:phosphoglycerate mutase activity
fso:g4144	hypothetical protein NAEGRDRAFT_56885			fso:g14178	phosphoglycerate mutase	P:glycolytic process; F:phosphoglycerate mutase activity
fso:g12233	hypothetical protein PBRA_009325			fso:g15769	Phospholipase phosphatidylinositol- Y domain
fso:g10303	hypothetical protein PHATRDRAFT_48598			fso:g2212	phospholipid scramblase 2
fso:g6379	hypothetical protein SARC_10996			fso:g11753	phosphomevalonate kinase	F:ATP binding; F:phosphomevalonate kinase activity
fso:g18640	hypothetical protein SARC_11857			fso:g10174	phosphoribosyl pyrophosphate synthetase	F:magnesium ion binding; P:nucleotide biosynthetic process; F:ribose phosphate diphosphokinase activity; P:nucleoside metabolic process
fso:g20065	hypothetical protein SARC_11857			fso:g1014	phosphoserine aminotransferase	F:O-phospho-L-serine:2-oxoglutarate aminotransferase activity; P:L-serine biosynthetic process
fso:g9794	hypothetical protein SDRG_03397			fso:g17896	photolyase 1
fso:g11546	hypothetical protein SDRG_11616			fso:g4582	photosystem II Psb27	P:photosystem II assembly
fso:g13926	hypothetical protein TanjilG_32078			fso:g1104	phytochelatin synthase	P:phytochelatin biosynthetic process; F:glutathione gamma-glutamylcysteinyltransferase activity; F:metal ion binding; P:response to metal ion
fso:g4100	hypothetical protein THAOC_00625			fso:g2122	phytochelatin synthase	P:phytochelatin biosynthetic process; F:glutathione gamma-glutamylcysteinyltransferase activity; F:metal ion binding; P:response to metal ion
fso:g1675	hypothetical protein THAOC_01990, partial			fso:g4660	phytoene desaturase	P:carotenoid biosynthetic process; F:oxidoreductase activity, acting on paired donors, with incorporation or reduction of molecular oxygen; P:oxidation-reduction process
fso:g5921	hypothetical protein THAOC_02544	F:zinc ion binding; F:pre-mRNA branch point binding; P:mRNA splicing, via spliceosome		fso:g16183	phytoene synthase	P:ergosterol biosynthetic process; F:farnesyl-diphosphate farnesyltransferase activity; F:squalene synthase activity
fso:g11653	hypothetical protein THAOC_02801	F:protein binding		fso:g7316	PI-PLC-X domain-containing	P:lipid metabolic process; F:phosphoric diester hydrolase activity
fso:g16611	hypothetical protein THAOC_02822	F:protein binding		fso:g4378	PIN domain	F:DNA binding; P:DNA repair; F:5'-3' exodeoxyribonuclease activity
fso:g4932	hypothetical protein THAOC_03054			fso:g13091	plastid-localised Nog1-like GTPase	F:GTP binding
fso:g6960	hypothetical protein THAOC_04051			fso:g32	plastidic enolase	F:magnesium ion binding; F:phosphopyruvate hydratase activity; P:glycolytic process; C:phosphopyruvate hydratase complex
fso:g5950	hypothetical protein THAOC_04577, partial			fso:g17878	pollen-specific leucine-rich repeat extensin 3	F:protein binding; P:proteolysis; F:serine-type endopeptidase activity
fso:g19474	hypothetical protein THAOC_07098, partial			fso:g8157	poly polymerase and DNA-ligase zn-finger region family	F:DNA binding; F:zinc ion binding
fso:g8232	hypothetical protein THAOC_08056			fso:g7460	Poly(A)-specific ribonuclease PARN	F:nucleic acid binding
fso:g8294	hypothetical protein THAOC_08760			fso:g17615	polyunsaturated fatty acid elongase 1	C:integral component of membrane
fso:g19033	hypothetical protein THAOC_11852, partial	F:zinc ion binding; F:protein binding; F:oxidoreductase activity, acting on paired donors, with incorporation or reduction of molecular oxygen, 2-oxoglutarate as one donor, and incorporation of one atom each of oxygen into both donors; P:oxidation-reduction process		fso:g14232	postmeiotic segregation increased 2	F:ATP binding; C:mismatch repair complex; P:mismatch repair; F:mismatched DNA binding
fso:g3245	hypothetical protein THAOC_13218			fso:g16556	potassium channel tetramerisation domain containing	P:protein homooligomerization
fso:g4050	hypothetical protein THAOC_16955			fso:g16560	potassium channel tetramerisation domain containing	F:protein binding; P:protein homooligomerization
fso:g19152	hypothetical protein THAOC_18602, partial			fso:g15475	potential RNA bindin g	F:nucleic acid binding
fso:g5541	hypothetical protein THAOC_22319	P:spermidine biosynthetic process; F:adenosylmethionine decarboxylase activity		fso:g10633	PR1-like metalloprotease	C:membrane; P:proteolysis; P:cell adhesion; F:metalloendopeptidase activity
fso:g7645	hypothetical protein THAOC_22319	F:protein binding; F:catalytic activity		fso:g10628	PR1-like metalloprotease	C:membrane; P:proteolysis; P:cell adhesion; F:metalloendopeptidase activity
fso:g7844	hypothetical protein THAOC_27989			fso:g17405	PR1-like metalloprotease	C:membrane; P:proteolysis; P:cell adhesion; F:metalloendopeptidase activity
fso:g18219	hypothetical protein THAOC_29577	F:ATP binding; F:protein kinase activity; P:protein phosphorylation		fso:g19019	pre-mRNA branch site p14	F:nucleic acid binding
fso:g6097	hypothetical protein THAOC_31679	F:ATP binding; F:protein kinase activity; P:protein phosphorylation		fso:g8022	Pre-mRNA-splicing factor ATP-dependent RNA helicase PRP16	F:nucleic acid binding; F:ATP binding; F:ATP-dependent helicase activity
fso:g8690	hypothetical protein THAOC_33529	P:cobalamin metabolic process		fso:g978	pre-mRNA-splicing factor RSE1	F:nucleic acid binding; C:nucleus; F:protein binding
fso:g19471	hypothetical protein THAOC_33759	F:nucleic acid binding		fso:g5386	precursor of ligase long chain acyl-coa ligase	F:catalytic activity; P:metabolic process
fso:g10402	hypothetical protein THAOC_35364			fso:g12124	predicted protein	C:integral component of membrane; P:protein processing
fso:g10408	hypothetical protein THAOC_35568			fso:g12145	predicted protein	F:protein binding
fso:g12304	hypothetical protein THAOC_35796			fso:g11853	predicted protein
fso:g6492	hypothetical protein THAOC_35796			fso:g10846	predicted protein
fso:g10417	hypothetical protein THAOC_36750, partial	F:binding		fso:g10777	predicted protein
fso:g16322	hypothetical protein THAPSDRAFT_268481	C:nucleus; F:transcription factor activity, sequence-specific DNA binding; P:regulation of transcription, DNA-templated; F:sequence-specific DNA binding		fso:g10669	predicted protein	F:metal ion binding; P:metal ion transport
fso:g17475	hypothetical protein VOLCADRAFT_110035	P:thiamine biosynthetic process		fso:g15822	predicted protein
fso:g3138	hypothetical protein, variant			fso:g15828	predicted protein
fso:g7657	hypoxanthine phosphoribosyltransferase	C:cytoplasm; P:purine ribonucleoside salvage; F:hypoxanthine phosphoribosyltransferase activity		fso:g15855	predicted protein
fso:g9872	imidazole glycerol phosphate synthase chloroplastic	F:oxo-acid-lyase activity; C:cytoplasm; F:imidazoleglycerol-phosphate synthase activity; P:histidine biosynthetic process		fso:g6685	predicted protein
fso:g5248	indigoidine synthase A family	F:phosphotransferase activity, alcohol group as acceptor; F:hydrolase activity, acting on glycosyl bonds		fso:g1768	predicted protein
fso:g14956	indole-3-glycerol phosphate synthase	F:indole-3-glycerol-phosphate synthase activity; P:metabolic process		fso:g1804	predicted protein
fso:g3805	Indole-3-glycerol-phosphate synthase	F:indole-3-glycerol-phosphate synthase activity; P:metabolic process		fso:g1820	predicted protein
fso:g19480	initiator tRNA phosphoribosyl-	P:protein dephosphorylation; F:protein tyrosine/serine/threonine phosphatase activity		fso:g9902	predicted protein
fso:g6486	inorganic pyrophosphatase 2-like	F:phosphatase activity		fso:g9914	predicted protein	F:protein binding
fso:g9004	inosine triphosphate pyrophosphatase	F:hydrolase activity		fso:g4367	predicted protein
fso:g6987	inosine-5 -monophosphate dehydrogenase	P:purine nucleotide biosynthetic process; F:IMP dehydrogenase activity; P:oxidation-reduction process		fso:g6532	predicted protein	F:protein binding
fso:g12300	inositol hexakisphosphate and diphosphoinositol-pentakisphosphate	F:acid phosphatase activity		fso:g6550	predicted protein	F:zinc ion binding
fso:g6971	inositol monophosphatase	F:inositol monophosphate 1-phosphatase activity; P:phosphatidylinositol phosphorylation; P:inositol phosphate dephosphorylation		fso:g6596	predicted protein	C:membrane
fso:g5863	inositol monophosphatase	F:inositol monophosphate 1-phosphatase activity; P:phosphatidylinositol phosphorylation; P:inositol phosphate dephosphorylation		fso:g6600	predicted protein
fso:g9807	inositol polyphosphate 5-phosphatase	P:phosphatidylinositol dephosphorylation		fso:g910	predicted protein	P:proteolysis; C:integral component of membrane; F:serine-type endopeptidase activity
fso:g5720	Inositol-1,4,5-trisphosphate 5-phosphatase 1			fso:g941	predicted protein
fso:g1896	Integral membrane ,riboswitch-linked	C:integral component of membrane		fso:g1009	predicted protein
fso:g16877	integral membrane acyltransferase	F:transferase activity, transferring acyl groups other than amino-acyl groups		fso:g1059	predicted protein
fso:g8878	intracellular chloride channel family	F:protein binding		fso:g1060	predicted protein	F:ATP binding; F:protein kinase activity; P:protein phosphorylation
fso:g7835	intron-binding aquarius	C:spliceosomal complex; P:mRNA splicing, via spliceosome		fso:g1080	predicted protein	F:zinc ion binding
fso:g15517	ion channel	C:nucleus; F:transcription factor activity, sequence-specific DNA binding; P:regulation of transcription, DNA-templated; F:sequence-specific DNA binding		fso:g1157	predicted protein	F:peptidyl-prolyl cis-trans isomerase activity; P:protein peptidyl-prolyl isomerization; P:protein folding
fso:g4124	Ion_trans_2 domain-containing			fso:g1158	predicted protein	F:peptidyl-prolyl cis-trans isomerase activity; P:protein peptidyl-prolyl isomerization; P:protein folding
fso:g19969	iron-sulfur cluster assembly accessory	F:structural molecule activity; P:protein maturation by iron-sulfur cluster transfer; F:iron-sulfur cluster binding		fso:g10175	predicted protein
fso:g5979	iron-sulfur cluster scaffold nfu	F:iron ion binding; F:iron-sulfur cluster binding; P:iron-sulfur cluster assembly		fso:g10040	predicted protein	C:integral component of membrane
fso:g12643	iron-sulfur domain-containing NEET	C:intracellular membrane-bounded organelle; F:2 iron, 2 sulfur cluster binding		fso:g10027	predicted protein
fso:g19971	isocitrate dehydrogenase	F:calcium ion binding; F:isocitrate dehydrogenase (NADP+) activity; P:isocitrate metabolic process; P:oxidation-reduction process		fso:g10019	predicted protein
fso:g3914	isocitrate lyase	F:isocitrate lyase activity; P:carboxylic acid metabolic process		fso:g15011	predicted protein
fso:g16992	isoleucine-tRNA ligase	P:isoleucyl-tRNA aminoacylation; F:ATP binding; F:isoleucine-tRNA ligase activity; C:cytoplasm; F:aminoacyl-tRNA editing activity; F:tRNA binding		fso:g15185	predicted protein
fso:g19293	kelch repeat	F:protein binding		fso:g4795	predicted protein
fso:g20179	Kinase D-interacting substrate of 220 kDa	F:oxidoreductase activity; P:oxidation-reduction process		fso:g4766	predicted protein
fso:g20087	kinase-like protein	F:ATP binding; F:protein kinase activity; P:protein phosphorylation		fso:g16102	predicted protein
fso:g13911	kinase-like protein	F:ATP binding; F:protein kinase activity; P:protein phosphorylation		fso:g16105	predicted protein	F:zinc ion binding; F:protein binding
fso:g3309	kinase-like protein	F:ATP binding; F:protein kinase activity; P:protein phosphorylation		fso:g16190	predicted protein
fso:g16624	kinesin family	F:ATP binding; F:microtubule motor activity; P:microtubule-based movement; F:microtubule binding		fso:g16191	predicted protein
fso:g7659	kinesin family	F:ATP binding; F:microtubule motor activity; P:microtubule-based movement; F:microtubule binding		fso:g16225	predicted protein	F:thiol-dependent ubiquitin-specific protease activity; P:protein deubiquitination; P:ubiquitin-dependent protein catabolic process
fso:g10375	kinesin family	F:ATP binding; F:microtubule motor activity; P:microtubule-based movement; F:microtubule binding		fso:g12186	predicted protein
fso:g11087	kinesin family member 2 24	F:ATP binding; F:microtubule motor activity; P:microtubule-based movement; F:microtubule binding		fso:g216	predicted protein
fso:g2039	kynurenine-oxoglutarate transaminase cysteine-S-conjugate beta-lyase	F:pyridoxal phosphate binding; F:catalytic activity; P:biosynthetic process		fso:g179	predicted protein	F:protein binding
fso:g20290	L domain			fso:g116	predicted protein
fso:g14131	L domain			fso:g5353	predicted protein	C:nucleus
fso:g7580	L domain	F:protein binding		fso:g5409	predicted protein
fso:g8291	L domain	F:protein binding		fso:g2461	predicted protein
fso:g11117	L domain			fso:g2467	predicted protein
fso:g13799	L domain	F:protein binding		fso:g2493	predicted protein
fso:g8678	L domain	F:protein binding		fso:g7395	predicted protein
fso:g5021	L domain			fso:g7399	predicted protein
fso:g6827	L domain			fso:g2753	predicted protein
fso:g14952	L-fucose kinase	F:ATP binding; C:cytoplasm; P:metabolic process; F:phosphotransferase activity, alcohol group as acceptor; F:kinase activity		fso:g2828	predicted protein
fso:g6401	l-serine ammonia-lyase	F:GTP binding; F:GTPase activity		fso:g6258	predicted protein	F:binding
fso:g5795	lactoylglutathione chloroplast			fso:g6252	predicted protein
fso:g13450	laminin domain-containing 2			fso:g6245	predicted protein
fso:g11374	large subunit of ribulose-1,5-bisphosphate carboxylase	F:protein binding		fso:g6233	predicted protein
fso:g18865	LCTP l-lactate permease	C:integral component of plasma membrane; P:lactate transport; F:lactate transmembrane transporter activity		fso:g16634	predicted protein
fso:g20100	Leu Phe-tRNA	F:carbohydrate binding		fso:g8021	predicted protein
fso:g18302	Leucine-rich cysteine-containing subtype	F:protein binding		fso:g8050	predicted protein	P:regulation of cell cycle
fso:g11675	Leucine-rich receptor kinase family	F:protein binding		fso:g15897	predicted protein
fso:g19796	leucine-rich repeat-containing	F:protein binding		fso:g15906	predicted protein	F:RNA methyltransferase activity; C:cytoplasm; P:rRNA processing; F:iron-sulfur cluster binding
fso:g5236	Leucyl phenylalanyl-tRNA-- transferase	F:leucyltransferase activity; P:protein catabolic process		fso:g776	predicted protein	C:mitochondrial inner membrane presequence translocase complex; P:protein import into mitochondrial matrix
fso:g3164	leucyl-tRNA synthetase	F:ATP binding; P:leucyl-tRNA aminoacylation; F:leucine-tRNA ligase activity; C:cytoplasm; F:aminoacyl-tRNA editing activity		fso:g743	predicted protein
fso:g8744	like domain containing	F:calcium ion binding; P:cell adhesion		fso:g709	predicted protein	C:membrane; F:phosphotransferase activity, for other substituted phosphate groups; P:phospholipid biosynthetic process
fso:g14645	lipid-binding glyco			fso:g683	predicted protein
fso:g14054	lipoate ligase			fso:g682	predicted protein	P:regulation of transcription, DNA-templated; P:defense response; F:single-stranded DNA binding
fso:g12355	lipoate ligase	C:nucleus		fso:g659	predicted protein
fso:g16858	lipoyl mitochondrial	F:lipoate synthase activity; F:4 iron, 4 sulfur cluster binding; P:lipoate biosynthetic process		fso:g10657	predicted protein
fso:g8236	long chain acyl- synthetase	F:catalytic activity; P:metabolic process		fso:g10608	predicted protein
fso:g19521	long chain acyl-coa synthetase	F:catalytic activity; P:metabolic process		fso:g19383	predicted protein
fso:g10413	long chain fatty acid elongase	C:integral component of membrane		fso:g14485	predicted protein
fso:g7612	LOV domain-containing	F:phosphorelay sensor kinase activity; F:transcription factor activity, sequence-specific DNA binding; P:phosphorelay signal transduction system; P:regulation of transcription, DNA-templated; F:sequence-specific DNA binding		fso:g14574	predicted protein
fso:g3898	LOV domain-containing	F:transcription factor activity, sequence-specific DNA binding; P:regulation of transcription, DNA-templated; F:sequence-specific DNA binding		fso:g14598	predicted protein
fso:g16802	low-CO2-inducible membrane	C:integral component of membrane		fso:g14625	predicted protein
fso:g9664	LRR receptor-like serine threonine- kinase	F:protein binding		fso:g3403	predicted protein
fso:g5030	luminal binding			fso:g18072	predicted protein
fso:g12538	lycopene beta cyclase	P:carotenoid biosynthetic process; F:oxidoreductase activity, acting on paired donors, with incorporation or reduction of molecular oxygen; P:oxidation-reduction process		fso:g18042	predicted protein
fso:g5776	lysine decarboxylase			fso:g17975	predicted protein
fso:g5975	Lysosomal Pro-X carboxypeptidase	P:proteolysis; F:serine-type peptidase activity		fso:g17959	predicted protein
fso:g4102	M13 family peptidase	P:protein processing; F:metalloendopeptidase activity		fso:g17955	predicted protein
fso:g12888	MAF family	F:nucleoside-triphosphate diphosphatase activity		fso:g17940	predicted protein
fso:g12302	magnesium chelatase H subunit	P:chlorophyll biosynthetic process; F:magnesium chelatase activity		fso:g1367	predicted protein
fso:g11370	major facilitator	P:transmembrane transport; C:integral component of membrane		fso:g1432	predicted protein
fso:g7094	major facilitator superfamily and tetracycline resistance	P:transmembrane transport; C:integral component of membrane		fso:g1455	predicted protein
fso:g18803	Major facilitator superfamily general substrate transporter	P:transmembrane transport; C:integral component of membrane		fso:g1513	predicted protein
fso:g14011	Major facilitator superfamily general substrate transporter	P:transmembrane transport; C:integral component of membrane		fso:g1516	predicted protein
fso:g1959	major facilitator superfamily transporter			fso:g1521	predicted protein
fso:g19518	major facilitator superfamily transporter domain containing 8	P:transmembrane transport; C:integral component of membrane		fso:g4459	predicted protein
fso:g20041	Mannose-P-dolichol utilization defect 1			fso:g16494	predicted protein
fso:g13410	MATE efflux family	P:drug transmembrane transport; F:antiporter activity; C:membrane; F:drug transmembrane transporter activity		fso:g16516	predicted protein	P:superoxide metabolic process; F:metal ion binding; P:oxidation-reduction process
fso:g2048	mbre TPR repeat	F:protein binding; F:ADP binding		fso:g14204	predicted protein
fso:g18705	MDIS1-interacting receptor like kinase 2-like	F:protein binding		fso:g15978	predicted protein	C:nucleus; F:zinc ion binding; F:protein binding; P:regulation of transcription, DNA-templated; F:RNA polymerase II transcription factor activity, sequence-specific DNA binding
fso:g18675	Meiotically up-regulated gene 158			fso:g17079	predicted protein	F:protein binding
fso:g3658	member of the clp regulatory gamma subunit	F:ATP binding; P:protein metabolic process		fso:g94	predicted protein
fso:g1909	membrane spanning of the nonaspanin family	C:integral component of membrane		fso:g2699	predicted protein	F:phosphorus-oxygen lyase activity; P:cyclic nucleotide biosynthetic process; P:intracellular signal transduction
fso:g18226	Mer3 meiotic cross-over helicase	F:nucleic acid binding; F:ATP binding		fso:g16652	predicted protein	F:protein binding; P:vesicle-mediated transport; C:integral component of membrane
fso:g5787	mercuric reductase	F:oxidoreductase activity, acting on a sulfur group of donors, NAD(P) as acceptor; F:flavin adenine dinucleotide binding; P:cell redox homeostasis; P:oxidation-reduction process		fso:g15631	predicted protein
fso:g18347	merozoite adhesive erythrocytic binding	F:DNA binding; P:DNA-templated transcription, initiation		fso:g7233	predicted protein	F:ATP binding; F:protein kinase activity; P:protein phosphorylation
fso:g13149	metacaspase			fso:g7240	predicted protein
fso:g9590	metacaspase			fso:g7241	predicted protein	F:protein binding
fso:g12867	Metallo-dependent phosphatase	C:retromer complex; P:retrograde transport, endosome to Golgi		fso:g7245	predicted protein
fso:g1620	Metallo-hydrolase oxidoreductase	P:tRNA processing		fso:g371	predicted protein
fso:g11126	metalloprotease MEP1	F:metallopeptidase activity		fso:g420	predicted protein
fso:g5017	metalloprotease MEP1	F:metallopeptidase activity		fso:g424	predicted protein
fso:g13908	methionine aminopeptidase	P:proteolysis; F:metalloexopeptidase activity; F:aminopeptidase activity		fso:g429	predicted protein	C:nucleus; F:transcription factor activity, sequence-specific DNA binding; P:regulation of transcription, DNA-templated; F:sequence-specific DNA binding
fso:g11422	methionine aminopeptidase 2	P:proteolysis; F:metalloexopeptidase activity; F:aminopeptidase activity		fso:g439	predicted protein
fso:g6361	methionine aminopeptidase chloroplastic mitochondrial	P:proteolysis; F:metalloexopeptidase activity; F:aminopeptidase activity		fso:g536	predicted protein
fso:g9358	methionine sulfoxide reductase B			fso:g13024	predicted protein
fso:g15394	methionyl-trna synthetase	F:ATP binding; F:methionine-tRNA ligase activity; C:cytoplasm; P:methionyl-tRNA aminoacylation		fso:g13072	predicted protein
fso:g13869	methylcrotonoyl- carboxylase beta mitochondrial	F:ligase activity		fso:g9055	predicted protein	F:L-ascorbic acid binding; F:iron ion binding; F:oxidoreductase activity, acting on paired donors, with incorporation or reduction of molecular oxygen; P:oxidation-reduction process
fso:g3117	methylenetetrahydrofolate dehydrogenase	P:folic acid-containing compound biosynthetic process; P:oxidation-reduction process; F:methylenetetrahydrofolate dehydrogenase (NADP+) activity		fso:g9057	predicted protein
fso:g16566	methylthioadenosine S-adenosyl homocysteine nucleosidase	F:catalytic activity; P:nucleoside metabolic process		fso:g9061	predicted protein
fso:g15538	methyltransferase 13	P:metabolic process; F:methyltransferase activity		fso:g9073	predicted protein
fso:g7816	Methyltransferase 13	F:helicase activity		fso:g2678	predicted protein
fso:g7510	methyltransferase 7A	P:metabolic process; F:methyltransferase activity		fso:g2672	predicted protein
fso:g18723	methyltransferase family			fso:g2666	predicted protein
fso:g5920	methyltransferase nsun6	F:RNA binding; F:methyltransferase activity		fso:g1840	predicted protein
fso:g15562	methyltransferase WBSCR22	P:metabolic process; F:methyltransferase activity		fso:g17433	predicted protein	P:cell redox homeostasis; P:oxidation-reduction process; F:thiol oxidase activity
fso:g7071	MFS general substrate	P:transmembrane transport; F:transmembrane transporter activity; C:integral component of membrane		fso:g1322	predicted protein	F:protein binding
fso:g2956	Mg subunitD	P:chlorophyll biosynthetic process; F:ATP binding; F:magnesium chelatase activity		fso:g2190	predicted protein
fso:g6522	mismatch repair	F:ATP binding; P:mismatch repair; F:mismatched DNA binding		fso:g2206	predicted protein
fso:g18861	Mitochondrial biogenesis			fso:g2279	predicted protein
fso:g11634	mitochondrial carnitine acylcarnitine carrier			fso:g2284	predicted protein
fso:g15392	mitochondrial carrier			fso:g2293	predicted protein
fso:g3087	mitochondrial carrier			fso:g2325	predicted protein
fso:g7818	mitochondrial carrier	P:transmembrane transport		fso:g18168	predicted protein
fso:g19955	mitochondrial carrier			fso:g7449	predicted protein
fso:g15964	mitochondrial carrier			fso:g7448	predicted protein	F:protein binding
fso:g3483	mitochondrial carrier			fso:g7434	predicted protein
fso:g10468	mitochondrial carrier			fso:g13646	predicted protein
fso:g12250	Mitochondrial Carrier (MC) Family	F:protein binding; F:metal ion binding		fso:g13681	predicted protein	F:protein binding
fso:g8260	Mitochondrial Carrier (MC) Family	P:transmembrane transport		fso:g806	predicted protein	F:protein binding
fso:g4154	Mitochondrial Carrier (MC) Family			fso:g4334	predicted protein	F:zinc ion binding; F:protein binding; C:acetylcholine-gated channel complex
fso:g4094	mitochondrial carrier family	P:transmembrane transport		fso:g14167	predicted protein	F:transcription factor activity, sequence-specific DNA binding; P:regulation of transcription, DNA-templated; F:sequence-specific DNA binding
fso:g11156	mitochondrial dicarboxylate carrier			fso:g4570	predicted protein
fso:g16761	Mitochondrial fission	F:protein binding; P:mitochondrial fission		fso:g4594	predicted protein
fso:g14921	Mitochondrial import inner membrane translocase subunit TIM17-2			fso:g4600	predicted protein
fso:g12953	mitochondrial import inner membrane translocase subunit tim22			fso:g4616	predicted protein
fso:g5309	Mitochondrial import inner membrane translocase TIM21	C:mitochondrial inner membrane presequence translocase complex; P:protein import into mitochondrial matrix		fso:g12581	predicted protein
fso:g15672	mitochondrial inner membrane OXA1	C:integral component of membrane; P:protein insertion into membrane		fso:g12609	predicted protein
fso:g12898	mitochondrial substrate carrier family P-like	P:transmembrane transport		fso:g11485	predicted protein	F:binding
fso:g11080	mitochondrial translation elongation factor G	F:GTP binding; F:GTPase activity		fso:g19657	predicted protein	F:binding
fso:g20213	mitochondrial translocase family	P:transmembrane transport; C:mitochondrial outer membrane		fso:g4249	predicted protein
fso:g8808	mitochondriale tricarboxylate carrier	P:transmembrane transport		fso:g10567	predicted protein	C:nuclear pore
fso:g6981	monoacylglycerol oacyltransferase	F:transferase activity, transferring acyl groups other than amino-acyl groups		fso:g381	predicted protein	F:protein binding
fso:g11110	monooxygenase FAD-binding	F:FAD binding; F:oxidoreductase activity; P:oxidation-reduction process		fso:g2415	predicted protein
fso:g14309	monooxygenase FAD-binding	F:oxidoreductase activity; P:oxidation-reduction process		fso:g2412	predicted protein
fso:g16995	morn repeat			fso:g2391	predicted protein	F:transferase activity, transferring glycosyl groups
fso:g10421	MORN repeat			fso:g12130	predicted protein	F:protein binding
fso:g9834	MORN repeatcontaining			fso:g12146	predicted protein
fso:g14109	Mre11 DNA repair recombination	F:3'-5' exonuclease activity; F:endonuclease activity; F:manganese ion binding; C:Mre11 complex; P:double-strand break repair		fso:g12161	predicted protein
fso:g17215	mRNA decapping enzyme	F:RNA binding; F:manganese ion binding; F:hydrolase activity		fso:g11896	predicted protein	P:snRNA processing; C:integrator complex
fso:g13437	mu subunit of AP4	P:vesicle-mediated transport; C:clathrin adaptor complex; P:intracellular protein transport		fso:g11789	predicted protein
fso:g9609	mucin			fso:g11785	predicted protein
fso:g20356	Multi -bridging factor 1b	F:sequence-specific DNA binding		fso:g11780	predicted protein
fso:g9352	Multidrug Oligosaccharidyl-lipid Polysaccharide flippase	P:drug transmembrane transport; F:antiporter activity; C:membrane; F:drug transmembrane transporter activity		fso:g11767	predicted protein
fso:g11362	Multitransmembrane (ISS)	C:integral component of membrane		fso:g11728	predicted protein
fso:g6509	MYB DNA binding transcription factor	F:protein binding; P:cell redox homeostasis		fso:g10879	predicted protein
fso:g15568	MYB DNA binding transcription factor	F:DNA binding		fso:g10856	predicted protein	C:nucleus; P:DNA replication
fso:g9110	myb-like DNA-binding	F:DNA binding		fso:g10809	predicted protein	C:nucleus; F:histone acetyltransferase activity; F:zinc ion binding; F:transcription cofactor activity; F:protein binding; P:regulation of transcription, DNA-templated; P:histone acetylation
fso:g15532	myeloid lymphoid or mixed-lineage leukemia 3	C:nucleus; F:zinc ion binding; F:protein binding		fso:g10790	predicted protein
fso:g19062	mynd finger domain containing			fso:g10788	predicted protein	F:hydrolase activity
fso:g3712	myo-inositol 2-dehydrogenase	F:oxidoreductase activity; P:oxidation-reduction process		fso:g10779	predicted protein
fso:g9462	myosin 29	C:myosin complex; F:ATP binding; F:protein binding; F:motor activity		fso:g10773	predicted protein	F:protein binding
fso:g13888	myosin E	F:protein binding		fso:g10769	predicted protein
fso:g8936	myosin F	C:myosin complex; F:ATP binding; F:protein binding; F:motor activity		fso:g10737	predicted protein
fso:g13118	myosin heavy chain	C:myosin complex; F:ATP binding; F:protein binding; F:protein kinase activity; P:protein phosphorylation; F:motor activity		fso:g10705	predicted protein
fso:g6065	myosin heavy chain	C:myosin complex; F:ATP binding; F:protein binding; F:metal ion binding; F:motor activity		fso:g10703	predicted protein
fso:g11582	myosin light chain kinase	F:ATP binding; F:protein kinase activity; P:protein phosphorylation		fso:g10688	predicted protein	P:regulation of mitotic metaphase/anaphase transition; C:anaphase-promoting complex; P:anaphase-promoting complex-dependent catabolic process
fso:g12491	Myosin light chain kinase (MLCK)	F:ATP binding; F:protein kinase activity; P:protein phosphorylation		fso:g10681	predicted protein
fso:g12298	n a	F:ATP binding; F:calcium ion binding; F:protein kinase activity; P:protein phosphorylation		fso:g17286	predicted protein
fso:g12299	n a	F:ATP binding; F:calcium ion binding; F:protein kinase activity; P:protein phosphorylation		fso:g9284	predicted protein
fso:g19319	n-acetylglucosaminyl-phosphatidylinositol biosynthetic	P:GPI anchor biosynthetic process		fso:g15736	predicted protein	F:ATP binding; F:metal ion binding
fso:g14394	N-alpha-acetyltransferase 50	F:N-acetyltransferase activity		fso:g15760	predicted protein	F:nucleic acid binding
fso:g18331	N-lysine methyltransferase METTL21A isoform X1			fso:g15859	predicted protein
fso:g3159	n-terminal histone linker H1	C:nucleus; F:DNA binding; C:nucleosome; P:nucleosome assembly		fso:g6676	predicted protein
fso:g3960	N-terminal nucleophile aminohydrolase	F:coenzyme binding; F:catalytic activity		fso:g6666	predicted protein
fso:g13329	Na+ H+ antiporter	P:transmembrane transport; C:integral component of membrane		fso:g1797	predicted protein
fso:g19111	Na+ H+ exchanger	F:solute:proton antiporter activity; P:cation transport; P:transmembrane transport; C:integral component of membrane		fso:g1801	predicted protein
fso:g7935	Na+ K+ ATPase	F:nucleotide binding; F:metal ion binding		fso:g13578	predicted protein
fso:g12948	NAD-dependent deacetylase Sirt2	F:zinc ion binding; F:NAD+ binding		fso:g1871	predicted protein	P:potassium ion transmembrane transport; F:calcium ion binding; C:membrane; F:potassium channel activity
fso:g12937	NAD-dependent deacetylase srt1	F:NAD+ binding		fso:g9879	predicted protein
fso:g20197	nad-dependent epimerase	F:coenzyme binding; F:catalytic activity		fso:g9881	predicted protein	P:spindle organization; F:protein binding
fso:g6923	NAD-dependent epimerase dehydratase			fso:g9934	predicted protein	P:regulation of cell cycle
fso:g7895	nad-dependent epimerase dehydratase			fso:g9943	predicted protein	F:calcium ion binding
fso:g12296	NAD-dependent epimerase dehydratase	F:coenzyme binding; F:catalytic activity		fso:g9953	predicted protein	F:FMN binding; F:oxidoreductase activity; P:oxidation-reduction process
fso:g18441	NAD+ transporter	P:transmembrane transport		fso:g9959	predicted protein
fso:g7806	NADH dehydrogenase (ubiquinone)			fso:g20464	predicted protein
fso:g3066	NADH dehydrogenase [ubiquinone] iron-sulfur 5-B-like			fso:g4385	predicted protein	F:hydrolase activity
fso:g7836	NADH dehydrogenase 1 alpha subcomplex subunit 12	F:electron carrier activity; C:membrane; F:NADH dehydrogenase (ubiquinone) activity		fso:g6589	predicted protein
fso:g1700	NADH-ubiquinone oxidoreductase 12 kDa subunit			fso:g991	predicted protein	F:carbohydrate transmembrane transporter activity; C:integral component of membrane; P:carbohydrate transmembrane transport
fso:g9773	NADP oxidoreductase coenzyme f420-dependent	F:pyrroline-5-carboxylate reductase activity; P:proline biosynthetic process; P:oxidation-reduction process		fso:g1061	predicted protein
fso:g7003	NADPH-dependent conjugated polyketone reductase C2	F:oxidoreductase activity; P:oxidation-reduction process		fso:g1137	predicted protein
fso:g8958	nagb rpia transferase	P:cellular metabolic process		fso:g1164	predicted protein
fso:g8599	nascent polypeptide-associated alpha subunit			fso:g1181	predicted protein
fso:g20091	neuroglobin	F:oxygen binding; F:heme binding		fso:g10209	predicted protein	F:hydrolase activity, acting on ester bonds
fso:g3939	nicotinate (nicotinamide) nucleotide adenylyltransferase	F:catalytic activity; P:biosynthetic process		fso:g10185	predicted protein
fso:g16003	nicotinate-nucleotide diphosphorylase (carboxylating)	F:nicotinate-nucleotide diphosphorylase (carboxylating) activity; P:NAD biosynthetic process		fso:g10130	predicted protein
fso:g1936	Niemann-Pick C1	C:integral component of membrane		fso:g10121	predicted protein	F:protein binding
fso:g15686	nitrate reductase	F:nitrate reductase (NADPH) activity; F:molybdenum ion binding; P:oxidation-reduction process; P:nitric oxide biosynthetic process; F:heme binding; P:nitrate assimilation		fso:g10053	predicted protein
fso:g14911	nitrate transporter	P:transmembrane transport; C:integral component of membrane		fso:g10010	predicted protein	C:endoplasmic reticulum membrane
fso:g19115	nitrite reductase	F:oxidoreductase activity; P:oxidation-reduction process; F:iron-sulfur cluster binding; F:heme binding		fso:g9992	predicted protein
fso:g8986	nli interacting factor family			fso:g15021	predicted protein
fso:g5906	Nonselective Cation Channel2 (NSCC2) Family putativ	P:protein transport; C:integral component of membrane; F:protein transporter activity		fso:g15029	predicted protein	F:DNA binding; F:transcription factor activity, sequence-specific DNA binding; P:regulation of transcription, DNA-templated
fso:g20311	NRS ER			fso:g15055	predicted protein
fso:g1599	nuclear GTP-binding	F:GTP binding		fso:g15092	predicted protein
fso:g9779	Nuclear inhibitor of phosphatase 1			fso:g15130	predicted protein	F:protein binding
fso:g4875	nuclear lim interactor-interacting	F:phosphatase activity		fso:g15139	predicted protein
fso:g5922	Nuclear pore complex			fso:g15166	predicted protein
fso:g5923	Nuclear pore complex	F:protein binding; F:calcium ion binding		fso:g15235	predicted protein
fso:g7146	Nuclear pore complex Nup54	C:nuclear pore		fso:g15247	predicted protein
fso:g5139	nucleolar 10	C:nucleus; F:protein binding		fso:g15268	predicted protein	P:drug transmembrane transport; F:antiporter activity; C:membrane; F:drug transmembrane transporter activity
fso:g14045	nucleolar complex 3	F:binding		fso:g4854	predicted protein
fso:g7595	nucleolar complex 4 homolog			fso:g4852	predicted protein
fso:g16846	nucleolar mif4g domain-containing 1	F:RNA binding; F:protein binding		fso:g4812	predicted protein	F:protein binding
fso:g14089	Nucleolar NOP52 RRP1	P:rRNA processing; C:preribosome, small subunit precursor		fso:g4756	predicted protein	F:methyltransferase activity; P:methylation
fso:g13344	nucleoporin NUP85			fso:g4731	predicted protein	C:nucleus; F:zinc ion binding
fso:g17559	nucleoredoxin 2			fso:g4718	predicted protein
fso:g13431	nucleotide-binding 1			fso:g4717	predicted protein	F:zinc ion binding; F:protein binding
fso:g20217	O-acyltransferase WSD1-like isoform X3			fso:g4680	predicted protein
fso:g12854	obg family GTPase	F:magnesium ion binding; F:GTP binding; F:GTPase activity		fso:g16039	predicted protein	F:nucleic acid binding
fso:g4134	obtusifoliol 14-alpha demethylase	F:iron ion binding; F:oxidoreductase activity, acting on paired donors, with incorporation or reduction of molecular oxygen; P:oxidation-reduction process; F:monooxygenase activity; F:heme binding		fso:g16055	predicted protein
fso:g13378	oligopeptidase A	P:proteolysis; F:metalloendopeptidase activity		fso:g16075	predicted protein	F:ATP binding; F:protein kinase activity; P:protein phosphorylation
fso:g8950	oligopeptidase A	P:proteolysis; F:metalloendopeptidase activity		fso:g16132	predicted protein
fso:g4140	oligosaccharyl transferase	C:membrane; P:protein glycosylation; F:oligosaccharyl transferase activity		fso:g16168	predicted protein
fso:g14301	or homeotic discs 2	F:protein binding		fso:g16205	predicted protein	C:nucleus
fso:g6424	ornithine carbamoyltransferase	P:ornithine metabolic process; F:amino acid binding; F:ornithine carbamoyltransferase activity		fso:g16206	predicted protein
fso:g14328	ornithine cyclodeaminase			fso:g16216	predicted protein
fso:g18274	oxigenase (ISS)			fso:g16218	predicted protein
fso:g8735	P type ATPase	F:nucleotide binding; F:cation-transporting ATPase activity; F:metal ion binding; C:integral component of membrane; P:metal ion transport		fso:g16226	predicted protein	F:nucleic acid binding; F:protein binding
fso:g6027	P-loop containing nucleoside triphosphate hydrolase	F:nucleic acid binding; F:ATP binding		fso:g195	predicted protein
fso:g3198	P-loop containing nucleoside triphosphate hydrolase	F:ATPase activity; F:ATP binding		fso:g132	predicted protein
fso:g7015	P-loop containing nucleoside triphosphate hydrolase	F:protein binding; F:protein-tyrosine sulfotransferase activity; P:peptidyl-tyrosine sulfation		fso:g5350	predicted protein	F:protein binding
fso:g6999	P-loop containing nucleoside triphosphate hydrolase	F:ATP binding		fso:g5351	predicted protein	F:zinc ion binding; F:protein binding
fso:g16886	P-loop containing nucleoside triphosphate hydrolase			fso:g5365	predicted protein
fso:g12332	P-loop containing nucleoside triphosphate hydrolase	F:hydrolase activity		fso:g2479	predicted protein	F:peptidase activity
fso:g14903	P-loop containing nucleoside triphosphate hydrolase	C:myosin complex; F:ATP binding; F:protein binding; F:motor activity		fso:g2554	predicted protein
fso:g5329	P-loop containing nucleoside triphosphate hydrolase	F:ATPase activity; F:ATP binding; F:endonuclease activity; P:mismatch repair; F:mismatched DNA binding; P:negative regulation of DNA recombination		fso:g2595	predicted protein
fso:g12815	P-type ATPase	F:nucleotide binding; F:cation-transporting ATPase activity; F:metal ion binding; C:integral component of membrane; P:metal ion transport		fso:g2605	predicted protein
fso:g8956	paired amphipathic helix Sin3b	P:regulation of transcription, DNA-templated		fso:g2607	predicted protein	F:ATP binding; F:microtubule motor activity; P:microtubule-based movement; F:microtubule binding
fso:g8629	Palmitoyltransferase ZDHHC3			fso:g7304	predicted protein
fso:g7511	patatin family	P:lipid metabolic process		fso:g7332	predicted protein
fso:g4491	pds- phytoene desaturase	F:oxidoreductase activity; P:oxidation-reduction process		fso:g7382	predicted protein
fso:g3591	PEK kinase	F:ATP binding; F:protein kinase activity; P:protein phosphorylation		fso:g7389	predicted protein
fso:g1970	Pentapeptide repeat			fso:g2064	predicted protein
fso:g7611	Pentatricopeptide repeat containing			fso:g2090	predicted protein
fso:g9160	pentatricopeptide repeat-containing mitochondrial			fso:g2710	predicted protein	P:regulation of transcription, DNA-templated; P:DNA-templated transcriptional preinitiation complex assembly
fso:g12312	pepsin b			fso:g2729	predicted protein
fso:g17222	Peptidase aspartic	F:aspartic-type endopeptidase activity; P:proteolysis		fso:g2788	predicted protein
fso:g6434	peptidase binding	F:zinc ion binding; F:protein binding		fso:g2867	predicted protein	C:nucleus; F:transcription factor activity, sequence-specific DNA binding; P:regulation of transcription, DNA-templated; F:sequence-specific DNA binding
fso:g13254	peptidase family U32	P:proteolysis; F:peptidase activity		fso:g2872	predicted protein
fso:g3770	peptidase ubiquitin carboxyl-terminal hydrolase	F:thiol-dependent ubiquitin-specific protease activity; P:protein deubiquitination; P:ubiquitin-dependent protein catabolic process		fso:g6275	predicted protein
fso:g11228	peptide chain release factor 1	P:translational termination; C:cytoplasm; F:translation release factor activity, codon specific		fso:g6234	predicted protein	F:calcium ion binding
fso:g19229	peptide deformylase			fso:g6219	predicted protein
fso:g4500	peptide N-glycanase	P:cell redox homeostasis		fso:g17634	predicted protein
fso:g13878	peptidyl dipeptidase	P:proteolysis; F:metalloendopeptidase activity		fso:g17820	predicted protein
fso:g18306	peptidyl-prolyl cis trans isomerase cyclophilin nuclear	F:nucleic acid binding; F:peptidyl-prolyl cis-trans isomerase activity; P:protein peptidyl-prolyl isomerization; P:protein folding		fso:g17845	predicted protein
fso:g7770	peptidyl-prolyl cis-trans	F:peptidyl-prolyl cis-trans isomerase activity; P:protein peptidyl-prolyl isomerization; P:protein folding		fso:g17850	predicted protein
fso:g8756	Peptidyl-prolyl cis-trans cyclophilin type	F:peptidyl-prolyl cis-trans isomerase activity; P:protein peptidyl-prolyl isomerization; P:protein folding		fso:g17871	predicted protein
fso:g18676	Peptidyl-prolyl cis-trans isomerase	F:peptidyl-prolyl cis-trans isomerase activity; P:protein peptidyl-prolyl isomerization; P:protein folding		fso:g8065	predicted protein
fso:g18318	peptidyl-prolyl cis-trans isomerase	F:isomerase activity		fso:g8097	predicted protein	C:integral component of membrane; F:sulfotransferase activity
fso:g20022	Peptidyl-prolyl cis-trans isomerase CYP18-4	F:peptidyl-prolyl cis-trans isomerase activity; P:protein peptidyl-prolyl isomerization; P:protein folding		fso:g8104	predicted protein	F:calcium ion binding
fso:g18471	peptidyl-prolyl cis-trans isomerase-like 1	F:peptidyl-prolyl cis-trans isomerase activity; P:protein peptidyl-prolyl isomerization; P:protein folding		fso:g8165	predicted protein
fso:g13796	peptidylprolyl isomerase	F:protein binding		fso:g15884	predicted protein	P:mRNA processing
fso:g18933	periplasmic binding -like I	F:G-protein coupled GABA receptor activity; P:G-protein coupled receptor signaling pathway; C:integral component of membrane		fso:g15930	predicted protein
fso:g11572	periplasmic protease	P:proteolysis; F:serine-type endopeptidase activity; C:plasma membrane		fso:g792	predicted protein
fso:g18262	Peroxisomal membrane 2	C:integral component of membrane		fso:g711	predicted protein
fso:g9566	peroxisomal membrane mpv17 pmp22	C:integral component of membrane		fso:g697	predicted protein
fso:g11123	peroxisomal membrane MPV17 PMP22	C:integral component of membrane		fso:g693	predicted protein
fso:g15659	peroxisome biogenesis 19-1	C:peroxisome		fso:g631	predicted protein
fso:g18369	PFP pyrophosphate dependent phosphofructokinase	P:glycolytic process; P:fructose 6-phosphate metabolic process; F:6-phosphofructokinase activity		fso:g617	predicted protein
fso:g12703	phosphatase 2A (PP2A) regulatory subunit B	F:calcium ion binding		fso:g603	predicted protein
fso:g4129	phosphate chloroplastic	F:ATP binding; F:pyruvate, phosphate dikinase activity; P:phosphorylation; F:kinase activity; P:pyruvate metabolic process		fso:g560	predicted protein
fso:g9295	phosphate transporter	P:transmembrane transport; C:integral component of membrane		fso:g10659	predicted protein
fso:g6499	phosphatidylinositol 3-kinase (PI3K)	F:protein binding; F:protein serine/threonine kinase activity; F:macromolecular complex binding		fso:g10653	predicted protein
fso:g11707	phosphatidylinositol glycan	F:GPI-anchor transamidase activity; P:proteolysis; F:peptidase activity; P:attachment of GPI anchor to protein; C:GPI-anchor transamidase complex		fso:g19353	predicted protein	F:ATP binding; F:protein kinase activity; P:protein phosphorylation
fso:g9140	phosphatidylinositol glycan	P:GPI anchor biosynthetic process; F:transferase activity, transferring acyl groups; C:integral component of membrane		fso:g19343	predicted protein
fso:g13356	phosphatidylinositol kinase	P:phosphatidylinositol-mediated signaling; P:phosphatidylinositol phosphorylation; F:kinase activity		fso:g19342	predicted protein
fso:g14729	phosphatidylinositol kinase	P:phosphatidylinositol-mediated signaling; P:phosphatidylinositol phosphorylation; F:kinase activity		fso:g19341	predicted protein	F:syntaxin binding
fso:g3560	phosphatidylinositol-3,4,5-trisphosphate 3-	F:protein binding; F:protein tyrosine phosphatase activity; P:dephosphorylation		fso:g14407	predicted protein	F:protein binding
fso:g8806	phosphatidylinositol4phosphate5kinase ( 2)			fso:g14426	predicted protein
fso:g8184	phosphoadenosine phosphosulfate reductase	F:phosphoadenylyl-sulfate reductase (thioredoxin) activity; P:sulfate assimilation, phosphoadenylyl sulfate reduction by phosphoadenylyl-sulfate reductase (thioredoxin); P:cell redox homeostasis		fso:g14429	predicted protein	F:N-acetyltransferase activity
fso:g13226	phosphoenolpyruvate carboxylase	P:tricarboxylic acid cycle; P:carbon fixation; F:phosphoenolpyruvate carboxylase activity		fso:g14482	predicted protein
fso:g18545	phosphoenolpyruvate phosphate translocator chloroplastic-like			fso:g14499	predicted protein	P:lipid metabolic process; F:phosphoric diester hydrolase activity
fso:g7050	Phosphoethanolamine N-methyltransferase	F:protein binding		fso:g14542	predicted protein
fso:g3327	phosphoglycerate mutase	P:glycolytic process; F:phosphoglycerate mutase activity		fso:g14547	predicted protein
fso:g20259	phosphoglycerate mutase	P:glycolytic process; F:phosphoglycerate mutase activity		fso:g14561	predicted protein
fso:g4133	phosphoglycerate mutase	P:glycolytic process; F:phosphoglycerate mutase activity		fso:g14604	predicted protein
fso:g4494	phosphoglycerate mutase 1	F:catalytic activity; P:metabolic process		fso:g14616	predicted protein
fso:g18474	phosphoglycerate mutase 1			fso:g3405	predicted protein
fso:g12674	phosphoglycolate phosphatase	P:metabolic process; F:hydrolase activity		fso:g3438	predicted protein	F:L-ascorbic acid binding; F:iron ion binding; F:oxidoreductase activity, acting on paired donors, with incorporation or reduction of molecular oxygen; P:oxidation-reduction process
fso:g18227	phosphoinositide 3-kinase regulatory subunit 4-like	F:ATP binding; F:protein binding; F:protein kinase activity; P:protein phosphorylation		fso:g3459	predicted protein
fso:g9301	Phospholipase carboxyhydrolase (ISS)			fso:g18107	predicted protein	P:attachment of GPI anchor to protein; C:GPI-anchor transamidase complex
fso:g3206	Phospholipase phosphatidylinositol- Y domain			fso:g18050	predicted protein	F:3-hydroxyisobutyryl-CoA hydrolase activity
fso:g19421	phosphopantothenoylcysteine decarboxylase	F:catalytic activity		fso:g17986	predicted protein
fso:g8911	phosphoribosylformylglycinamidine synthase	P:'de novo' IMP biosynthetic process; F:phosphoribosylformylglycinamidine synthase activity		fso:g17973	predicted protein	P:mRNA processing
fso:g6905	phosphoserine aminotransferase	F:O-phospho-L-serine:2-oxoglutarate aminotransferase activity; P:L-serine biosynthetic process		fso:g17951	predicted protein	C:nucleus
fso:g19444	photosystem II stability assembly factor	F:protein binding		fso:g17946	predicted protein	F:protein binding
fso:g17196	phytochrome-associated serine threonine phosphatase	F:hydrolase activity		fso:g16526	predicted protein
fso:g18771	phytoene dehydrogenase	F:oxidoreductase activity; P:oxidation-reduction process		fso:g16531	predicted protein
fso:g7671	phytoene desaturase	P:carotenoid biosynthetic process; F:oxidoreductase activity, acting on paired donors, with incorporation or reduction of molecular oxygen; P:oxidation-reduction process		fso:g1362	predicted protein
fso:g12727	Phytoene synthase	P:biosynthetic process; F:transferase activity		fso:g1416	predicted protein
fso:g20001	PI-PLC-X domain-containing	P:lipid metabolic process; F:phosphoric diester hydrolase activity		fso:g1486	predicted protein	F:protein binding
fso:g6477	PIN domain	F:DNA binding; P:DNA repair; F:5'-3' exodeoxyribonuclease activity		fso:g1529	predicted protein	C:integral component of membrane
fso:g14099	PIN domain	F:DNA binding; P:DNA repair; F:nuclease activity		fso:g1546	predicted protein
fso:g15289	piwi 1	F:nucleic acid binding; F:protein binding		fso:g1556	predicted protein
fso:g10533	plant F21F14-40			fso:g4461	predicted protein	F:binding
fso:g11131	plastid RNA polymerase sigma factor	F:DNA binding; F:sigma factor activity; F:transcription factor activity, sequence-specific DNA binding; P:regulation of transcription, DNA-templated; P:DNA-templated transcription, initiation		fso:g4406	predicted protein
fso:g8989	plastid-lipid-associated chloroplastic			fso:g16493	predicted protein
fso:g5210	platelet-activating factor acetylhydrolase	F:1-alkyl-2-acetylglycerophosphocholine esterase activity; P:lipid catabolic process		fso:g16521	predicted protein
fso:g7571	Pleckstrin like			fso:g14192	predicted protein
fso:g4069	PLK PLK-UNCLASSIFIED kinase	F:ATP binding; F:protein kinase activity; P:protein phosphorylation		fso:g2913	predicted protein
fso:g13133	pollen-specific leucine-rich repeat extensin 3			fso:g2887	predicted protein	F:nucleic acid binding
fso:g8877	pollen-specific leucine-rich repeat extensin 3			fso:g2125	predicted protein
fso:g3092	Polycomb eed-A	F:protein binding		fso:g11046	predicted protein
fso:g1983	polyketide cyclase dehydrase			fso:g17139	predicted protein
fso:g18905	polynucleotide adenylyltransferase region	F:nucleic acid binding; F:calcium ion binding		fso:g17149	predicted protein
fso:g19069	polyubiquitin-A isoform X2	F:protein binding		fso:g17160	predicted protein
fso:g13262	potassium channel tetramerisation domain containing	P:protein homooligomerization		fso:g13495	predicted protein
fso:g13268	potassium channel tetramerisation domain containing	F:protein binding; P:protein homooligomerization		fso:g4	predicted protein
fso:g20015	prasinophyte-specific -4			fso:g2707	predicted protein
fso:g5818	Pre-mRNA polyadenylation factor fip1			fso:g2690	predicted protein
fso:g5244	pre-mRNA-processing 40A	F:protein binding		fso:g2688	predicted protein	F:metal ion binding
fso:g12322	Pre-mRNA-splicing factor ATP-dependent RNA helicase PRP16	F:nucleic acid binding; F:ATP binding; F:ATP-dependent helicase activity		fso:g16656	predicted protein
fso:g16333	pre-mRNA-splicing factor RBM22 SLT11	F:nucleic acid binding; F:metal ion binding		fso:g16647	predicted protein
fso:g3768	pre-mRNA-splicing factor SYF1	F:protein binding; P:RNA processing		fso:g18211	predicted protein
fso:g13836	precursor of desaturase omega-6 desaturase	P:lipid metabolic process		fso:g48	predicted protein	F:protein binding
fso:g2996	predicted protein	C:integral component of membrane; P:protein processing		fso:g10908	predicted protein
fso:g3017	predicted protein	F:protein binding		fso:g15333	predicted protein
fso:g3153	predicted protein			fso:g8351	predicted protein
fso:g5085	predicted protein			fso:g8405	predicted protein
fso:g19482	predicted protein			fso:g8423	predicted protein	F:zinc ion binding
fso:g6026	predicted protein			fso:g7244	predicted protein
fso:g6048	predicted protein	F:metal ion binding; P:metal ion transport		fso:g7268	predicted protein	F:ATP binding; F:protein kinase activity; P:protein phosphorylation
fso:g3239	predicted protein			fso:g422	predicted protein
fso:g17570	predicted protein			fso:g475	predicted protein	F:tRNA (guanine-N7-)-methyltransferase activity; P:tRNA modification
fso:g17508	predicted protein			fso:g483	predicted protein
fso:g3814	predicted protein			fso:g503	predicted protein
fso:g4514	predicted protein			fso:g524	predicted protein
fso:g4496	predicted protein			fso:g532	predicted protein
fso:g6364	predicted protein			fso:g19724	predicted protein
fso:g6378	predicted protein	F:protein binding		fso:g19762	predicted protein
fso:g6465	predicted protein			fso:g17381	predicted protein	F:protein binding
fso:g6496	predicted protein	F:protein binding		fso:g17389	predicted protein
fso:g6514	predicted protein			fso:g17442	predicted protein
fso:g7079	predicted protein	C:membrane		fso:g15456	predicted protein
fso:g7013	predicted protein	P:proteolysis; C:integral component of membrane; F:serine-type endopeptidase activity		fso:g2134	predicted protein
fso:g6979	predicted protein			fso:g2170	predicted protein
fso:g6910	predicted protein			fso:g2283	predicted protein
fso:g13169	predicted protein	F:nucleic acid binding; F:ATP binding		fso:g17328	predicted protein
fso:g13157	predicted protein			fso:g17342	predicted protein	F:transferase activity, transferring phosphorus-containing groups; P:phosphorylation
fso:g13139	predicted protein	F:zinc ion binding		fso:g17346	predicted protein
fso:g11387	predicted protein	F:peptidyl-prolyl cis-trans isomerase activity; P:protein peptidyl-prolyl isomerization; P:protein folding		fso:g17375	predicted protein
fso:g11386	predicted protein	F:peptidyl-prolyl cis-trans isomerase activity; P:protein peptidyl-prolyl isomerization; P:protein folding		fso:g12044	predicted protein
fso:g19298	predicted protein			fso:g7474	predicted protein
fso:g13535	predicted protein	C:integral component of membrane		fso:g7465	predicted protein
fso:g13524	predicted protein			fso:g7423	predicted protein
fso:g13516	predicted protein			fso:g1856	predicted protein
fso:g15541	predicted protein			fso:g1853	predicted protein
fso:g16854	predicted protein			fso:g20416	predicted protein
fso:g8206	predicted protein			fso:g20432	predicted protein	F:mannosyltransferase activity; F:GTPase activity; C:membrane; P:protein glycosylation
fso:g8246	predicted protein			fso:g13727	predicted protein	F:calcium ion binding
fso:g8276	predicted protein			fso:g13747	predicted protein	C:nucleus; F:histone acetyltransferase activity; F:zinc ion binding; F:transcription cofactor activity; P:regulation of transcription, DNA-templated
fso:g7624	predicted protein	F:catalytic activity		fso:g13751	predicted protein
fso:g7781	predicted protein			fso:g13752	predicted protein
fso:g7784	predicted protein	F:zinc ion binding; F:protein binding		fso:g5566	predicted protein
fso:g7810	predicted protein			fso:g847	predicted protein	F:protein binding
fso:g7875	predicted protein			fso:g843	predicted protein	P:potassium ion transport; C:integral component of membrane; F:inward rectifier potassium channel activity
fso:g7877	predicted protein			fso:g835	predicted protein	F:protein binding
fso:g7913	predicted protein	F:thiol-dependent ubiquitin-specific protease activity; P:protein deubiquitination; P:ubiquitin-dependent protein catabolic process		fso:g826	predicted protein
fso:g16712	predicted protein			fso:g823	predicted protein
fso:g15678	predicted protein			fso:g796	predicted protein	F:protein binding
fso:g11102	predicted protein	F:protein binding		fso:g19620	predicted protein	F:protein binding
fso:g12892	predicted protein			fso:g19607	predicted protein	F:ATP binding; F:protein kinase activity; P:protein phosphorylation
fso:g12916	predicted protein	C:nucleus		fso:g19593	predicted protein
fso:g15667	predicted protein			fso:g14859	predicted protein
fso:g11534	predicted protein			fso:g14862	predicted protein
fso:g11541	predicted protein			fso:g14878	predicted protein
fso:g11569	predicted protein			fso:g14879	predicted protein
fso:g11676	predicted protein			fso:g14890	predicted protein	F:N-acetyllactosaminide beta-1,6-N-acetylglucosaminyltransferase activity; P:protein glycosylation
fso:g11697	predicted protein			fso:g14149	predicted protein	F:transcription factor activity, sequence-specific DNA binding; P:regulation of transcription, DNA-templated; F:sequence-specific DNA binding
fso:g19998	predicted protein			fso:g16395	predicted protein
fso:g19918	predicted protein			fso:g16400	predicted protein	F:oxidoreductase activity; P:oxidation-reduction process
fso:g19915	predicted protein			fso:g16421	predicted protein
fso:g19914	predicted protein			fso:g5603	predicted protein
fso:g4911	predicted protein			fso:g5641	predicted protein
fso:g9720	predicted protein			fso:g4533	predicted protein
fso:g9830	predicted protein			fso:g4591	predicted protein
fso:g9837	predicted protein			fso:g4613	predicted protein
fso:g9849	predicted protein			fso:g4623	predicted protein	F:ATP binding; F:protein kinase activity; P:protein phosphorylation
fso:g11114	predicted protein			fso:g11478	predicted protein
fso:g12320	predicted protein	F:protein binding		fso:g13948	predicted protein
fso:g12321	predicted protein			fso:g13991	predicted protein	C:integral component of membrane
fso:g9490	predicted protein	P:regulation of cell cycle		fso:g4214	predicted protein
fso:g9342	predicted protein			fso:g10556	predicted protein
fso:g9333	predicted protein	F:RNA methyltransferase activity; C:cytoplasm; P:rRNA processing; F:iron-sulfur cluster binding		fso:g379	predicted protein	F:ATP binding; F:protein serine/threonine kinase activity; P:protein phosphorylation
fso:g5313	predicted protein			fso:g19043	predicted protein	F:protein binding
fso:g5273	predicted protein			fso:g106	Prefoldin beta	C:prefoldin complex; F:unfolded protein binding; P:protein folding
fso:g5238	predicted protein	C:membrane; F:phosphotransferase activity, for other substituted phosphate groups; P:phospholipid biosynthetic process		fso:g11861	premRNA cleavage complex subunit	P:mRNA 3'-end processing
fso:g5209	predicted protein			fso:g12106	presequence protease chloroplastic mitochondrial	F:catalytic activity; F:metal ion binding; P:proteolysis
fso:g5207	predicted protein	P:regulation of transcription, DNA-templated; P:defense response; F:single-stranded DNA binding		fso:g2798	probable 20S proteasome beta type subunit	C:proteasome core complex; F:threonine-type endopeptidase activity; P:proteolysis involved in cellular protein catabolic process
fso:g5184	predicted protein			fso:g13475	probable acyl-coa short branched chain specific	F:acyl-CoA dehydrogenase activity; F:flavin adenine dinucleotide binding; P:oxidation-reduction process
fso:g5535	predicted protein			fso:g4247	probable alpha-1,6-mannosyltransferase MNN10	F:transferase activity, transferring glycosyl groups; C:integral component of membrane
fso:g13597	predicted protein			fso:g2210	probable cell surface glyco
fso:g6010	predicted protein			fso:g10700	Probable chromatin remodelling complex ATPase chain	C:nucleus; F:DNA binding; F:ATP binding; F:nucleosome binding; P:ATP-dependent chromatin remodeling; F:hydrolase activity, acting on acid anhydrides, in phosphorus-containing anhydrides
fso:g5874	predicted protein			fso:g17029	probable glucan endo-1,6-beta-glucosidase	P:carbohydrate metabolic process; F:hydrolase activity, hydrolyzing O-glycosyl compounds; F:carbohydrate binding
fso:g5782	predicted protein	F:ATPase activity; F:ATP binding		fso:g14172	probable leucine-rich repeat receptor kinase At1g35710
fso:g5752	predicted protein			fso:g11786	probable LRR receptor-like serine threonine- kinase At3g47570	F:protein binding
fso:g5723	predicted protein			fso:g13723	probable LRR receptor-like serine threonine- kinase At3g47570	F:protein binding
fso:g18660	predicted protein			fso:g2676	probable LRR receptor-like serine threonine- kinase At4g36180	F:protein binding
fso:g18531	predicted protein			fso:g17639	probable mannitol dehydrogenase	F:zinc ion binding; F:oxidoreductase activity; P:oxidation-reduction process
fso:g18503	predicted protein			fso:g4563	probable membrane-associated zinc metalloprotease	F:protein binding; P:proteolysis; F:metalloendopeptidase activity
fso:g18436	predicted protein			fso:g1746	probable naphthoate synthase	F:1,4-dihydroxy-2-naphthoyl-CoA synthase activity; F:protein binding; P:menaquinone biosynthetic process
fso:g18419	predicted protein			fso:g6619	probable sugar phosphate phosphate translocator At1g06470
fso:g18415	predicted protein			fso:g6630	probable sulfate transporter	P:sulfate transport; F:secondary active sulfate transmembrane transporter activity; P:transmembrane transport; C:integral component of membrane
fso:g18397	predicted protein			fso:g8426	probable xyloglucan glycosyltransferase 9
fso:g13287	predicted protein			fso:g19366	procollagen- 2-oxoglutarate 5-dioxygenase	F:L-ascorbic acid binding; F:iron ion binding; F:oxidoreductase activity, acting on paired donors, with incorporation or reduction of molecular oxygen; P:oxidation-reduction process
fso:g13353	predicted protein			fso:g6154	proliferating cell nuclear antigen	F:DNA binding; F:DNA polymerase processivity factor activity; P:regulation of DNA replication
fso:g13376	predicted protein			fso:g15470	proteasome activator subunit 1	C:proteasome activator complex
fso:g13432	predicted protein			fso:g962	proteasome subunit	C:proteasome core complex, alpha-subunit complex; F:threonine-type endopeptidase activity; P:proteolysis involved in cellular protein catabolic process
fso:g13435	predicted protein			fso:g17935	proteasome subunit beta type 1	C:proteasome core complex; F:threonine-type endopeptidase activity; P:proteolysis involved in cellular protein catabolic process
fso:g14334	predicted protein			fso:g4845	Proteasome subunit beta type-7-A	C:proteasome core complex; F:threonine-type endopeptidase activity; P:proteolysis involved in cellular protein catabolic process
fso:g13895	predicted protein			fso:g10135	protein kinase	F:ATP binding; F:protein kinase activity; P:protein phosphorylation
fso:g13872	predicted protein	P:superoxide metabolic process; F:metal ion binding; P:oxidation-reduction process		fso:g15762	protochlorophyllide reductase
fso:g13842	predicted protein			fso:g2549	protoporphyrin IX methyltransferase	P:chlorophyll biosynthetic process; F:magnesium protoporphyrin IX methyltransferase activity
fso:g3625	predicted protein	C:nucleus; F:zinc ion binding; F:protein binding; P:regulation of transcription, DNA-templated; F:RNA polymerase II transcription factor activity, sequence-specific DNA binding		fso:g14455	psedouridylate synthase	P:pseudouridine synthesis; F:RNA binding; F:pseudouridine synthase activity
fso:g20315	predicted protein	F:protein binding		fso:g5578	psedouridylate synthase	P:pseudouridine synthesis; F:RNA binding; F:pseudouridine synthase activity
fso:g3918	predicted protein			fso:g17446	pseudouridine synthase family	P:pseudouridine synthesis; F:RNA binding; F:pseudouridine synthase activity
fso:g4049	predicted protein	F:phosphorus-oxygen lyase activity; P:cyclic nucleotide biosynthetic process; P:intracellular signal transduction		fso:g7376	pseudouridylate synthase	P:pseudouridine synthesis; F:RNA binding; F:pseudouridine synthase activity
fso:g4073	predicted protein			fso:g6285	puff-specific bx42	C:spliceosomal complex; P:mRNA splicing, via spliceosome
fso:g4075	predicted protein	F:protein binding; P:vesicle-mediated transport; C:integral component of membrane		fso:g16098	Pumilio homolog 4	F:RNA binding
fso:g4128	predicted protein	C:nucleus; C:cytoplasm; P:protein import into nucleus; F:protein transporter activity; F:binding		fso:g2623	purine nucleoside phosphorylase inosine and guanosine-specific	P:nucleoside metabolic process; F:purine-nucleoside phosphorylase activity
fso:g8714	predicted protein			fso:g14999	putative exonuclease
fso:g10245	predicted protein	F:ATP binding; F:protein kinase activity; P:protein phosphorylation		fso:g10622	pyridine nucleotide transhydrogenase	P:proton transport; P:oxidation-reduction process; F:NAD(P)+ transhydrogenase activity
fso:g10252	predicted protein			fso:g14889	pyridoxal kinase	F:pyridoxal kinase activity; P:pyridoxal 5'-phosphate salvage
fso:g10253	predicted protein	F:protein binding		fso:g2248	pyrophosphate-dependent phosphofructose kinase
fso:g10257	predicted protein			fso:g1828	pyrophosphate-dependent phosphofructose kinase	P:glycolytic process; P:fructose 6-phosphate metabolic process; F:6-phosphofructokinase activity
fso:g10268	predicted protein			fso:g15102	pyrrolidone-carboxylate peptidase 1
fso:g10308	predicted protein			fso:g9212	pyruvate carboxylase	F:ATP binding; P:gluconeogenesis; F:pyruvate carboxylase activity; F:metal ion binding; F:biotin binding; F:biotin carboxylase activity; P:pyruvate metabolic process
fso:g10321	predicted protein			fso:g19715	pyruvate dehydrogenase	P:acetyl-CoA biosynthetic process from pyruvate; F:pyruvate dehydrogenase (acetyl-transferring) activity
fso:g10326	predicted protein			fso:g7444	pyruvate dehydrogenase kinase	F:transferase activity, transferring phosphorus-containing groups; P:phosphorylation
fso:g10331	predicted protein	C:nucleus; F:transcription factor activity, sequence-specific DNA binding; P:regulation of transcription, DNA-templated; F:sequence-specific DNA binding		fso:g382	pyruvate dehydrogenase kinase	F:transferase activity, transferring phosphorus-containing groups; P:phosphorylation
fso:g10342	predicted protein			fso:g10941	pyruvate kinase	F:magnesium ion binding; F:pyruvate kinase activity; F:potassium ion binding; P:glycolytic process
fso:g10441	predicted protein			fso:g10623	pyruvate:ferredoxin oxidoreductase NADPH-cytochrome	F:thiamine pyrophosphate binding; F:FMN binding; F:iron ion binding; F:oxidoreductase activity, acting on the aldehyde or oxo group of donors; P:electron transport chain
fso:g10482	predicted protein			fso:g6273	quino (ISS)
fso:g10535	predicted protein			fso:g17146	RAB family GTPase	F:GTP binding; F:GTPase activity
fso:g14637	predicted protein	F:L-ascorbic acid binding; F:iron ion binding; F:oxidoreductase activity, acting on paired donors, with incorporation or reduction of molecular oxygen; P:oxidation-reduction process		fso:g11057	Rab8 -family small GTPase	F:GTP binding; F:GTPase activity
fso:g14639	predicted protein			fso:g17069	RAD50 recombination
fso:g14643	predicted protein			fso:g6542	RAE1	F:protein binding
fso:g14658	predicted protein			fso:g1105	RAN GTPase-activating 2	F:protein binding; F:GTPase activator activity
fso:g14685	predicted protein			fso:g15729	ras gtpase-activating -binding	F:nucleic acid binding; P:transport; C:intracellular
fso:g14692	predicted protein			fso:g15017	ras-related Rab7	F:GTP binding; F:GTPase activity
fso:g14698	predicted protein			fso:g10063	ras-related RABA5b-like	F:GTP binding; F:GTPase activity
fso:g14130	predicted protein			fso:g12601	RBP11-like subunits of RNA polymerase	F:DNA binding; F:DNA-directed 5'-3' RNA polymerase activity; P:transcription, DNA-templated; F:protein dimerization activity
fso:g14076	predicted protein	P:cell redox homeostasis; P:oxidation-reduction process; F:thiol oxidase activity		fso:g17085	RCC1 BLIP-II
fso:g7590	predicted protein	F:protein binding		fso:g10903	Receptor expression-enhancing 5
fso:g18767	predicted protein	F:binding		fso:g2259	receptor lectin kinase 3	F:protein serine/threonine phosphatase activity; F:ATP binding; F:protein binding; P:protein dephosphorylation; F:protein kinase activity; P:protein phosphorylation
fso:g13109	predicted protein			fso:g2522	receptor-like cell wall	F:protein binding; F:catalytic activity
fso:g13127	predicted protein			fso:g13679	receptor-like cell wall
fso:g6770	predicted protein			fso:g4463	recQ-mediated genome instability 1
fso:g6759	predicted protein			fso:g2775	Regulator of G- signaling 5
fso:g6729	predicted protein			fso:g10820	regulatory proteasome non-atpase subunit 7	F:protein binding
fso:g18279	predicted protein			fso:g18194	replication a large 70 kD subunit	C:nucleus; F:DNA binding; P:DNA repair; P:DNA replication; P:DNA recombination
fso:g9136	predicted protein			fso:g822	resistance-nodulation-cell division superfamily	C:integral component of membrane
fso:g9151	predicted protein			fso:g821	resistance-nodulation-cell division superfamily
fso:g3319	predicted protein			fso:g17343	Retinoblastoma-binding 5
fso:g8963	predicted protein	F:protein binding		fso:g4641	RHD3 Sey1 family GTPase involved in the ER-to-Golgi traffic
fso:g19143	predicted protein	F:zinc ion binding; F:protein binding		fso:g551	Rhodanese-like protein
fso:g19071	predicted protein	F:transcription factor activity, sequence-specific DNA binding; P:regulation of transcription, DNA-templated; F:sequence-specific DNA binding		fso:g11752	rhomboid family	C:integral component of membrane; F:serine-type endopeptidase activity
fso:g12691	predicted protein			fso:g15849	riboflavin biosynthesis chloroplastic	F:zinc ion binding; F:catalytic activity
fso:g12721	predicted protein			fso:g8347	riboflavin synthase subunit beta	P:riboflavin biosynthetic process; C:riboflavin synthase complex
fso:g12726	predicted protein			fso:g2589	ribonuclease Z
fso:g12742	predicted protein			fso:g15902	Ribonuclease Z
fso:g1626	predicted protein			fso:g4584	Ribonuclease Zc3h12a	F:protein binding
fso:g1655	predicted protein			fso:g1870	ribonucleoside-diphosphate reductase large subunit	F:ATP binding; F:ribonucleoside-diphosphate reductase activity, thioredoxin disulfide as acceptor; P:DNA replication; P:oxidation-reduction process
fso:g3713	predicted protein	F:binding		fso:g11937	ribonucleoside-diphosphate reductase subunit M1	F:ATP binding; F:ribonucleoside-diphosphate reductase activity, thioredoxin disulfide as acceptor; P:DNA replication; P:oxidation-reduction process
fso:g20345	predicted protein			fso:g1822	ribose methyltransferase	F:RNA methyltransferase activity; F:RNA binding; P:RNA processing
fso:g17254	predicted protein	C:nuclear pore		fso:g10861	ribosomal 13A 60S large ribosomal subunit	F:structural constituent of ribosome; C:large ribosomal subunit; P:translation
fso:g19331	predicted protein	F:protein binding		fso:g15643	ribosomal 14 60S large ribosomal subunit	F:structural constituent of ribosome; C:ribosome; P:translation
fso:g19825	predicted protein			fso:g18985	Ribosomal 2-layer alpha beta-sandwich
fso:g2960	predicted protein			fso:g10858	ribosomal Ctc-form	F:structural constituent of ribosome; F:5S rRNA binding; C:ribosome; P:translation
fso:g2969	predicted protein	C:membrane		fso:g834	ribosomal l11 methyltransferase
fso:g2971	predicted protein	F:binding		fso:g1752	ribosomal L13	F:structural constituent of ribosome; C:ribosome; P:translation
fso:g3021	predicted protein			fso:g12133	ribosomal RNA small subunit methyltransferase B	F:RNA binding; P:rRNA processing; F:S-adenosylmethionine-dependent methyltransferase activity
fso:g3060	predicted protein			fso:g7237	ribosomal rna-processing 7
fso:g3085	predicted protein			fso:g2552	ribosomal RNAprocessing	F:methyltransferase activity; C:nucleolus
fso:g3122	predicted protein			fso:g2419	ribosome-associated GTPase	F:GTP binding
fso:g3151	predicted protein			fso:g7469	RING U-box superfamily	F:zinc ion binding; F:protein binding
fso:g3160	predicted protein	F:protein binding		fso:g474	RING-box 1	F:zinc ion binding; F:protein binding
fso:g3178	predicted protein			fso:g15026	RING-H2 finger ATL58-like isoform X1	F:zinc ion binding; F:protein binding
fso:g3180	predicted protein			fso:g6539	RNA 3 -terminal phosphate cyclase	F:RNA-3'-phosphate cyclase activity; P:RNA processing
fso:g1580	predicted protein			fso:g8383	rna binding	F:RNA binding
fso:g1595	predicted protein	F:binding		fso:g6127	RNA binding S1 domain	F:nucleic acid binding
fso:g1608	predicted protein			fso:g2864	RNA helicase	F:nucleic acid binding; F:ATP binding; F:ATP-dependent helicase activity
fso:g1609	predicted protein			fso:g86	RNA polymerase II elongator associated
fso:g16246	predicted protein			fso:g11736	RNA polymerase II elongator complex subunit	C:Elongator holoenzyme complex
fso:g5066	predicted protein			fso:g7398	RNA polymerase Rpb1 repeat containing
fso:g5069	predicted protein			fso:g14155	RNA polymerase Rpb1 repeat containing
fso:g5103	predicted protein			fso:g13705	RNA polymerase subunit	F:DNA binding; F:DNA-directed 5'-3' RNA polymerase activity; P:transcription, DNA-templated; C:DNA-directed RNA polymerase II, core complex
fso:g5108	predicted protein	F:calcium ion binding		fso:g10606	RNA polymerase-associated LEO1	P:histone modification; C:Cdc73/Paf1 complex; P:transcription elongation from RNA polymerase II promoter
fso:g5120	predicted protein			fso:g1201	rna recognition motif-containing	F:nucleic acid binding; F:zinc ion binding; F:protein binding
fso:g5122	predicted protein			fso:g12989	RNA-binding 34	F:nucleic acid binding
fso:g5128	predicted protein	F:protein binding		fso:g13740	RNA-binding nova	F:RNA binding
fso:g5142	predicted protein			fso:g4183	RNA-polymerase sigma factor	F:DNA binding; F:sigma factor activity; F:transcription factor activity, sequence-specific DNA binding; P:regulation of transcription, DNA-templated; P:DNA-templated transcription, initiation
fso:g19466	predicted protein			fso:g13975	RNA-processing HAT helix	C:nucleus; F:protein binding; P:mRNA processing
fso:g19461	predicted protein	F:protein binding		fso:g8007	rpsU-divergently transcribed
fso:g19454	predicted protein	P:mitotic G1 DNA damage checkpoint; P:SCF-dependent proteasomal ubiquitin-dependent protein catabolic process; C:SCF ubiquitin ligase complex; F:cyclin binding		fso:g10048	rRNA-processing efg1	P:rRNA processing
fso:g19433	predicted protein			fso:g15709	rubredoxin-type Fe4	F:iron ion binding
fso:g6073	predicted protein			fso:g17875	S-adenosyl-L-methionine-dependent methyltransferase
fso:g15287	predicted protein			fso:g13936	saccharopine dehydrogenase (NAD(+),L-glutamate-forming)	F:oxidoreductase activity; P:oxidation-reduction process
fso:g18926	predicted protein			fso:g1269	SAICAR synthase	F:inositol-1,4,5-trisphosphate 3-kinase activity
fso:g18891	predicted protein	F:oxidoreductase activity; P:oxidation-reduction process		fso:g2581	salicylate hydroxylase	F:FAD binding; F:oxidoreductase activity; P:oxidation-reduction process
fso:g18886	predicted protein			fso:g2449	sec-independent translocase -like
fso:g20443	predicted protein			fso:g4179	sensor kinase 3	F:phosphorelay sensor kinase activity; P:phosphorelay signal transduction system; P:phosphorylation
fso:g20445	predicted protein			fso:g4621	sensory histidine kinase	F:phosphorelay sensor kinase activity; P:phosphorelay signal transduction system; P:phosphorylation
fso:g3199	predicted protein	P:cell redox homeostasis		fso:g4622	sensory histidine kinase	F:phosphorelay sensor kinase activity; P:phosphorelay signal transduction system; P:phosphorylation
fso:g3226	predicted protein			fso:g3358	serine acetyltransferase	C:cytoplasm; F:serine O-acetyltransferase activity; P:cysteine biosynthetic process from serine
fso:g3246	predicted protein			fso:g18189	serine carboxypeptidase-like 20	P:proteolysis; F:serine-type carboxypeptidase activity
fso:g17581	predicted protein			fso:g12092	serine protease family
fso:g17572	predicted protein			fso:g17855	serine threonine	F:ATP binding; P:signal transduction; F:protein kinase activity; C:protein phosphatase type 2A complex; P:protein phosphorylation; F:protein phosphatase regulator activity
fso:g17551	predicted protein	F:protein binding		fso:g744	serine threonine kinase	F:ATP binding; F:protein kinase activity; P:protein phosphorylation
fso:g17534	predicted protein			fso:g10939	serine threonine kinase	F:ATP binding; F:protein kinase activity; P:protein phosphorylation
fso:g17531	predicted protein			fso:g14230	serine threonine kinase	F:ATP binding; F:protein binding; F:protein kinase activity; P:protein phosphorylation
fso:g17488	predicted protein	F:protein binding		fso:g17440	serine threonine phosphatase	F:hydrolase activity
fso:g3763	predicted protein			fso:g6695	serine threonine phosphatase 2C	F:protein serine/threonine phosphatase activity; P:protein dephosphorylation
fso:g3807	predicted protein			fso:g16654	serine threonine- kinase ctr1	F:ATP binding; F:protein kinase activity; P:protein phosphorylation
fso:g3809	predicted protein	P:transmembrane transport; C:membrane		fso:g1439	serine threonine- phosphatase 2A 65 kDa regulatory subunit A beta isoform	F:protein binding
fso:g3815	predicted protein			fso:g5349	serine threonine- phosphatase 2A catalytic subunit alpha	F:calcium ion binding; F:hydrolase activity
fso:g4497	predicted protein			fso:g12586	serine threonine- phosphatase 5	F:phosphoprotein phosphatase activity; F:protein binding; P:protein dephosphorylation
fso:g4523	predicted protein			fso:g10602	serine threonine- phosphatase PP1-beta catalytic subunit	F:hydrolase activity
fso:g6367	predicted protein			fso:g16193	Serpin 1	C:extracellular space
fso:g6375	predicted protein	P:proteolysis; F:serine-type endopeptidase activity		fso:g10043	SET domain	F:protein binding
fso:g6421	predicted protein			fso:g10058	SET domain-containing	F:protein binding
fso:g6427	predicted protein	F:zinc ion binding; F:protein binding		fso:g4450	SET domain-containing	F:protein binding
fso:g6460	predicted protein			fso:g1727	SGNH hydrolase
fso:g6475	predicted protein			fso:g11885	SGNH hydrolase-type esterase domain
fso:g6480	predicted protein			fso:g15211	Shikimate Kinase
fso:g6947	predicted protein	F:protein binding		fso:g15633	short chain dehydrogenase reductase family
fso:g6919	predicted protein			fso:g8337	short-chain dehydrogenase
fso:g6908	predicted protein			fso:g14881	Short-chain dehydrogenase reductase SDR
fso:g13168	predicted protein	F:nucleic acid binding		fso:g16223	sigma subunit of clathrin adaptor AP3	P:protein transport; F:protein transporter activity; C:AP-3 adaptor complex
fso:g13162	predicted protein	F:protein binding		fso:g1156	signal peptidase
fso:g13147	predicted protein			fso:g6214	silicon transporter	P:silicate transport
fso:g12545	predicted protein			fso:g1468	similarity to KEA1	P:potassium ion transport; F:solute:proton antiporter activity; P:transmembrane transport; C:integral component of membrane
fso:g11412	predicted protein			fso:g2237	sir2-like transcriptional regulatory found in	F:NAD+ binding
fso:g11409	predicted protein			fso:g1141	Sm-like ribonucleo	C:spliceosomal complex; P:spliceosomal snRNP assembly
fso:g11392	predicted protein	F:nucleic acid binding		fso:g15454	small-subunit processome	C:small-subunit processome; P:rRNA processing
fso:g11385	predicted protein	F:peptidyl-prolyl cis-trans isomerase activity; P:protein peptidyl-prolyl isomerization; P:protein folding		fso:g17385	SNF2 family N-terminal domain containing	F:DNA binding; F:ATP binding; F:zinc ion binding; F:protein binding
fso:g11383	predicted protein			fso:g2378	snf2 family nterminal domain containing	F:ATP binding; P:DNA repair; P:chromatin remodeling; F:ATP-dependent DNA helicase activity
fso:g19246	predicted protein			fso:g4667	SNF2-related domain-containing	F:ATP binding
fso:g19256	predicted protein	F:zinc ion binding; F:protein binding		fso:g20420	sodium hydrogen exchanger 8 isoform X1	F:solute:proton antiporter activity; P:cation transport; P:transmembrane transport; C:integral component of membrane
fso:g19264	predicted protein			fso:g20421	sodium hydrogen exchanger 8 isoform X1	F:solute:proton antiporter activity; P:cation transport; P:transmembrane transport; C:integral component of membrane
fso:g19305	predicted protein			fso:g365	solanesyl diphosphate synthase	P:isoprenoid biosynthetic process
fso:g15405	predicted protein			fso:g2628	Soluble NSF Attachment (SNAP) Receptor (SNARE)
fso:g15415	predicted protein			fso:g6686	solute carrier family 35 (DUF914)	C:integral component of membrane; P:transport
fso:g15425	predicted protein			fso:g8034	Solute:Sodium symporter family	P:transmembrane transport; C:membrane; F:transporter activity
fso:g13559	predicted protein			fso:g17141	sphingosine kinase	F:NAD+ kinase activity; P:metabolic process
fso:g13550	predicted protein			fso:g15090	splicing factor 3B subunit	F:binding
fso:g13520	predicted protein	F:nucleic acid binding; F:carbohydrate binding		fso:g15448	sterol desaturase	F:iron ion binding; F:oxidoreductase activity; P:lipid biosynthetic process; P:oxidation-reduction process
fso:g13509	predicted protein			fso:g5585	Sterol methyltransferase	F:methyltransferase activity; P:steroid biosynthetic process
fso:g15490	predicted protein	F:protein binding		fso:g10139	stress enhanced
fso:g15526	predicted protein	F:ATP binding; F:protein kinase activity; P:protein phosphorylation		fso:g15881	stress enhanced
fso:g15537	predicted protein	C:integral component of membrane		fso:g2182	strictosidine synthase	F:strictosidine synthase activity; P:biosynthetic process
fso:g15595	predicted protein	C:nucleus; F:transcription factor activity, sequence-specific DNA binding; P:regulation of transcription, DNA-templated; F:sequence-specific DNA binding		fso:g12193	structural maintenance of chromosomes 2-1-like	F:ATP binding; F:protein binding; P:chromosome organization; C:chromosome
fso:g19212	predicted protein	F:binding		fso:g6246	structure-specific recognition SSRP1
fso:g16890	predicted protein	F:protein binding		fso:g2701	subfamily C member 3
fso:g16882	predicted protein			fso:g4456	subtilisin-like serine peptidase	P:proteolysis; F:serine-type endopeptidase activity
fso:g16836	predicted protein	F:protein binding		fso:g2855	subunit of the circadian RNA-binding CHLAMY 1	F:RNA binding; F:protein binding
fso:g16805	predicted protein			fso:g16204	succinate dehydrogenase
fso:g16797	predicted protein			fso:g790	succinate dehydrogenase flavo subunit	F:oxidoreductase activity, acting on the CH-CH group of donors; F:flavin adenine dinucleotide binding; P:tricarboxylic acid cycle; P:electron transport chain
fso:g16791	predicted protein			fso:g17641	succinyl- ligase [GDP-forming] subunit mitochondrial	F:catalytic activity; F:cofactor binding; P:metabolic process
fso:g8181	predicted protein			fso:g14473	Sucrose transport	F:oxidoreductase activity; P:oxidation-reduction process
fso:g8188	predicted protein			fso:g16470	sulfatase-modifying factor 2
fso:g8191	predicted protein	P:telomere maintenance; F:single-stranded telomeric DNA binding; C:nuclear chromosome, telomeric region		fso:g20413	sumo-activating enzyme 2	F:SUMO activating enzyme activity; P:protein sumoylation
fso:g8201	predicted protein			fso:g2499	suppressor of Mek
fso:g8255	predicted protein			fso:g19749	SWI SNF-related matrix-associated actin-dependent regulator of chromatin subfamily A member 3-like 2	F:ATP binding; F:zinc ion binding; F:protein binding
fso:g8292	predicted protein			fso:g2758	SWI4 Peter Pan suppressor
fso:g8298	predicted protein			fso:g17408	SWR1 complex subunit 2	C:nucleus; P:histone exchange; P:regulation of transcription, DNA-templated
fso:g7620	predicted protein	F:protein binding		fso:g4721	symbiotic PPC-localized Der	C:integral component of membrane; F:serine-type endopeptidase activity
fso:g7622	predicted protein	F:ATP binding; F:protein kinase activity; P:protein phosphorylation		fso:g2318	synthase of glutamate synthase	P:glutamate biosynthetic process; F:oxidoreductase activity, acting on the CH-NH2 group of donors, NAD or NADP as acceptor; P:oxidation-reduction process; F:iron-sulfur cluster binding
fso:g7637	predicted protein	F:galactosylceramide sulfotransferase activity; C:integral component of membrane; P:glycolipid biosynthetic process; C:Golgi apparatus		fso:g4865	T-complex alpha subunit	F:ATP binding; F:unfolded protein binding; P:protein folding
fso:g7638	predicted protein			fso:g5443	TBC1 domain family member 20
fso:g7664	predicted protein			fso:g10560	TBCC domain-containing 1-like	F:actin binding; P:cytoskeleton organization
fso:g7677	predicted protein			fso:g17948	telomerase reverse transcriptase	F:DNA binding; F:telomerase RNA reverse transcriptase activity
fso:g7721	predicted protein			fso:g12162	tetracycline resistance	P:transmembrane transport; C:integral component of membrane; F:transporter activity
fso:g7723	predicted protein			fso:g12085	tetrahydrobiopterin biosynthesis enzymes
fso:g7760	predicted protein			fso:g8106	tetratricopeptide repeat 1	F:protein binding
fso:g7830	predicted protein			fso:g17870	tetratricopeptide repeat 1 isoform X2	F:protein binding
fso:g7900	predicted protein	F:protein binding		fso:g14413	tetratricopeptide repeat domain containing	F:protein binding; P:RNA processing
fso:g7918	predicted protein			fso:g67	thiamine pyrophosphokinase	F:thiamine diphosphokinase activity; F:ATP binding; F:thiamine binding; P:thiamine diphosphate biosynthetic process
fso:g7926	predicted protein	F:protein binding		fso:g2371	Thioesterase thiol ester dehydrase-isomerase
fso:g16709	predicted protein			fso:g2876	thioredoxin domain containing 9
fso:g6317	predicted protein	F:DNA binding; F:nuclease activity		fso:g16377	thioredoxin domain-containing 9	P:cell redox homeostasis
fso:g6348	predicted protein			fso:g17603	thioredoxin h	F:protein disulfide oxidoreductase activity; P:glycerol ether metabolic process; P:cell redox homeostasis
fso:g15694	predicted protein			fso:g247	THO complex subunit 1
fso:g12835	predicted protein	F:protein binding		fso:g17091	threonine ammonia-lyase
fso:g12866	predicted protein	F:catalytic activity		fso:g10044	threonyl-tRNA synthetase	F:ATP binding; C:cytoplasm; F:threonine-tRNA ligase activity; P:threonyl-tRNA aminoacylation
fso:g12875	predicted protein	F:protein binding		fso:g18956	TKL kinase	F:ATP binding; F:protein kinase activity; F:amino acid binding; P:protein phosphorylation
fso:g12894	predicted protein			fso:g14565	TKL kinase	F:ATP binding; F:protein kinase activity; P:protein phosphorylation
fso:g12897	predicted protein			fso:g1220	TPR repeat-contain kinesin light chain	F:protein binding
fso:g12924	predicted protein			fso:g3451	TPR repeat-containing	F:protein binding
fso:g12926	predicted protein			fso:g8145	trafficking particle complex	C:TRAPP complex; P:Golgi vesicle transport
fso:g12932	predicted protein	F:protein binding		fso:g1805	trafficking particle complex subunit 2	P:ER to Golgi vesicle-mediated transport; C:intracellular
fso:g12944	predicted protein			fso:g1422	Trafficking particle complex subunit 8	F:protein binding
fso:g12945	predicted protein	F:binding		fso:g15876	transaldolase	P:carbohydrate metabolic process; F:sedoheptulose-7-phosphate:D-glyceraldehyde-3-phosphate glyceronetransferase activity; C:cytoplasm; P:pentose-phosphate shunt
fso:g12946	predicted protein			fso:g1865	transcription elongation factor S-II	F:nucleic acid binding; C:nucleus; F:zinc ion binding; P:regulation of transcription, DNA-templated
fso:g15669	predicted protein			fso:g7983	transcription factor APFI
fso:g12394	predicted protein	F:protein binding; P:response to stress		fso:g1254	transcription factor iie	F:sequence-specific DNA binding; P:transcription initiation from RNA polymerase II promoter
fso:g11508	predicted protein	F:protein binding		fso:g10226	transcription initiation factor TFIIB	P:regulation of transcription, DNA-templated; P:DNA-templated transcriptional preinitiation complex assembly
fso:g11532	predicted protein			fso:g8122	transcription repressor
fso:g11564	predicted protein			fso:g15929	transcriptional repressor ILP1	C:nucleus; F:DNA binding; F:transcription factor activity, sequence-specific DNA binding; P:regulation of transcription, DNA-templated
fso:g11586	predicted protein			fso:g10008	Transcriptional Sir2 family	F:NAD+ binding
fso:g11598	predicted protein	F:DNA binding; F:zinc ion binding		fso:g12984	transducin family	F:protein binding; C:CIA complex; P:iron-sulfur cluster assembly
fso:g11610	predicted protein			fso:g410	transketolase	F:transketolase activity; P:metabolic process
fso:g11681	predicted protein			fso:g16108	translation elongation factor G	F:GTP binding; F:GTPase activity
fso:g11689	predicted protein			fso:g13657	translation elongation factor IF5A	P:positive regulation of translational termination; F:translation elongation factor activity; F:ribosome binding; P:translational frameshifting; P:positive regulation of translational elongation
fso:g11692	predicted protein			fso:g14842	translation factor tu domain 2	F:GTP binding
fso:g19995	predicted protein			fso:g2687	Translin-associated X	F:sequence-specific DNA binding
fso:g19988	predicted protein			fso:g17972	translocon at the inner envelope membrane of chloroplast 21 like
fso:g19959	predicted protein			fso:g10990	Transmembrane and coiled-coil domain-containing 4
fso:g19953	predicted protein			fso:g5691	Transmembrane and coiled-coil domain-containing 4	F:glutathione hydrolase activity; P:glutathione catabolic process
fso:g19950	predicted protein			fso:g20454	transmembrane emp24 domain trafficking 2	C:integral component of membrane; P:transport
fso:g19949	predicted protein			fso:g2504	transmembrane NRF-6	F:transferase activity, transferring acyl groups other than amino-acyl groups
fso:g4899	predicted protein			fso:g14989	transport SEC23	F:zinc ion binding; P:ER to Golgi vesicle-mediated transport; P:intracellular protein transport; C:COPII vesicle coat
fso:g4884	predicted protein			fso:g914	triose phosphate phosphate translocator
fso:g4874	predicted protein			fso:g1419	Tripeptidyl-peptidase 2	P:proteolysis; F:serine-type endopeptidase activity
fso:g9683	predicted protein			fso:g1063	tRNA (cytosine(34)-C(5))-methyltransferase isoform X1	F:RNA binding; F:tRNA (cytosine-5-)-methyltransferase activity
fso:g9706	predicted protein	F:protein dimerization activity		fso:g4320	tRNA (Uracil-5-)-methyltransferase	P:tRNA processing; F:S-adenosylmethionine-dependent tRNA (m5U54) methyltransferase activity
fso:g9715	predicted protein			fso:g4849	tRNA 2 -phosphotransferase 1
fso:g9732	predicted protein	F:calcium ion binding		fso:g17803	tRNA modification GTPase	F:GTP binding; F:GTPase activity; C:intracellular; P:tRNA modification
fso:g9750	predicted protein	F:protein binding		fso:g1094	tRNA wybutosine-synthesizing 2 3 4
fso:g9785	predicted protein			fso:g17051	trna-dihydrouridine synthase a	F:tRNA dihydrouridine synthase activity; P:tRNA dihydrouridine synthesis; F:flavin adenine dinucleotide binding; P:oxidation-reduction process
fso:g9814	predicted protein			fso:g13078	tRNA-splicing endonuclease positive effector
fso:g9828	predicted protein			fso:g11726	tRNA:m(4)X modification enzyme TRM13 homolog isoform X1	P:tRNA processing; F:methyltransferase activity
fso:g9838	predicted protein	C:integral component of membrane		fso:g9926	truncated hemoglobin 4
fso:g16614	predicted protein			fso:g13483	tryparedoxin	P:cell redox homeostasis
fso:g16584	predicted protein	C:WASH complex		fso:g2583	trypsin-like serine protease	P:proteolysis; F:serine-type endopeptidase activity
fso:g16569	predicted protein			fso:g10150	trypsin-like serine protease	P:proteolysis; F:serine-type endopeptidase activity
fso:g13217	predicted protein			fso:g4701	trypsin-like serine protease	P:proteolysis; F:serine-type endopeptidase activity
fso:g6095	predicted protein	F:protein binding		fso:g5642	tryptophan-rich sensory	C:integral component of membrane
fso:g11121	predicted protein			fso:g2901	TVP38 TMEM64 family membrane slr0305	C:integral component of membrane
fso:g11145	predicted protein			fso:g2826	two-component system sensory kinase	F:phosphorelay sensor kinase activity; P:phosphorelay signal transduction system
fso:g11146	predicted protein			fso:g8052	two-pore calcium channel	P:ion transport; P:transmembrane transport; C:membrane; F:voltage-gated calcium channel activity
fso:g11181	predicted protein			fso:g944	type III effector
fso:g1964	predicted protein	F:protein binding		fso:g3412	Tyrosine-specific transport	C:integral component of plasma membrane; F:aromatic amino acid transmembrane transporter activity; P:aromatic amino acid transport; P:amino acid transmembrane transport
fso:g1978	predicted protein			fso:g2674	Tyrosine-specific transport 1
fso:g2002	predicted protein			fso:g13695	U3 snoRNP-associated Utp7	F:protein binding
fso:g14896	predicted protein			fso:g16221	U4 U6 small nuclear ribonucleo Prp4	F:protein binding
fso:g14927	predicted protein			fso:g11834	UBA and UBX domain-containing	F:protein binding
fso:g12277	predicted protein			fso:g17943	ubiquinone biosynthesis monooxygenase mitochondrial isoform X1	F:FAD binding; F:oxidoreductase activity, acting on paired donors, with incorporation or reduction of molecular oxygen, NAD(P)H as one donor, and incorporation of one atom of oxygen; P:oxidation-reduction process; P:ubiquinone biosynthetic process
fso:g9504	predicted protein			fso:g9256	Ubiquinone menaquinone biosynthesis methyltransferase	F:methyltransferase activity
fso:g9447	predicted protein			fso:g7452	Ubiquitin carboxyl-terminal hydrolase	P:protein deubiquitination; F:thiol-dependent ubiquitinyl hydrolase activity
fso:g9445	predicted protein	P:nucleobase-containing compound metabolic process		fso:g11936	ubiquitin extension 3	F:protein binding; F:structural constituent of ribosome; C:ribosome; P:translation
fso:g9438	predicted protein	F:oxidoreductase activity		fso:g13021	ubiquitin family	F:protein binding
fso:g9403	predicted protein			fso:g448	ubiquitin thioesterase otubain-like
fso:g9402	predicted protein			fso:g10137	ubiquitin-conjugating enzyme
fso:g9356	predicted protein			fso:g1307	ubiquitin-conjugating enzyme
fso:g9351	predicted protein			fso:g12615	Ubiquitin-conjugating enzyme
fso:g9311	predicted protein			fso:g413	ubiquitin-conjugating enzyme E2-16 kDa
fso:g5331	predicted protein			fso:g1125	Ubiquitin-specific protease 8 isoform 3	F:thiol-dependent ubiquitin-specific protease activity; P:protein deubiquitination; P:ubiquitin-dependent protein catabolic process
fso:g5293	predicted protein			fso:g13709	udp-galactose transporter	C:integral component of membrane; P:carbohydrate transport; F:sugar:proton symporter activity; C:Golgi membrane
fso:g5267	predicted protein			fso:g15924	UDP-glucose 4-epimerase	F:UDP-glucose 4-epimerase activity; P:galactose metabolic process
fso:g5232	predicted protein			fso:g16642	UDP-Glucose-Pyrophosphorylase Phosphoglucomutase	F:magnesium ion binding; P:carbohydrate metabolic process; F:intramolecular transferase activity, phosphotransferases; P:UDP-glucose metabolic process; F:UTP:glucose-1-phosphate uridylyltransferase activity
fso:g5216	predicted protein	F:binding		fso:g10721	udp-n-acetylglucosamine pyrophosphorylase	P:metabolic process; F:uridylyltransferase activity
fso:g5171	predicted protein	F:ATP binding; F:protein kinase activity; P:protein phosphorylation		fso:g202	UDP-N-acetylglucosamine transporter	C:integral component of membrane; P:carbohydrate transport; F:sugar:proton symporter activity; C:Golgi membrane
fso:g5460	predicted protein			fso:g1047	uncharacterized ATP-dependent helicase isoform X1	F:nucleic acid binding; F:ATP binding
fso:g5492	predicted protein			fso:g3456	Uncharacterized conserved
fso:g5507	predicted protein			fso:g18152	Uncharacterized conserved
fso:g5531	predicted protein			fso:g173	Uncharacterized conserved	C:nucleus; F:zinc ion binding
fso:g16340	predicted protein			fso:g17667	Uncharacterized conserved
fso:g16341	predicted protein	F:protein binding		fso:g17060	uncharacterized protein LOC109815966	F:nucleic acid binding
fso:g5966	predicted protein			fso:g10662	unnamed product
fso:g5965	predicted protein	P:phosphorelay signal transduction system		fso:g7996	unnamed product
fso:g5829	predicted protein			fso:g2694	unnamed product
fso:g5820	predicted protein	C:integral component of membrane		fso:g845	unnamed product
fso:g5815	predicted protein			fso:g8409	unnamed protein product
fso:g5801	predicted protein			fso:g2472	unnamed protein product
fso:g5781	predicted protein			fso:g11021	unnamed protein product	F:metallopeptidase activity
fso:g5730	predicted protein			fso:g7394	uracil phosphoribosyltransferase	P:nucleoside metabolic process
fso:g18695	predicted protein			fso:g9261	V-type ATPase	F:hydrogen ion transmembrane transporter activity; P:ATP hydrolysis coupled proton transport; C:proton-transporting V-type ATPase, V domain
fso:g18686	predicted protein			fso:g648	V-type G subunit	P:proton transport; C:vacuolar proton-transporting V-type ATPase complex; F:hydrolase activity, acting on acid anhydrides, catalyzing transmembrane movement of substances
fso:g18662	predicted protein			fso:g384	V-type proton ATPase 16 kDa proteolipid	F:hydrogen ion transmembrane transporter activity; P:ATP hydrolysis coupled proton transport; C:proton-transporting V-type ATPase, V domain
fso:g18624	predicted protein			fso:g608	VAC14 homolog isoform X2	C:PAS complex; P:regulation of lipid kinase activity; F:binding
fso:g18620	predicted protein			fso:g753	vacuolar sorting 18	F:protein binding
fso:g18613	predicted protein			fso:g18205	vacuolar sorting-associated	P:retrograde transport, endosome to Golgi
fso:g18603	predicted protein			fso:g16649	vacuolar sorting-associated 13c	F:protein binding
fso:g18600	predicted protein			fso:g2613	Vacuolar sorting-associated 45
fso:g18582	predicted protein			fso:g10683	vacuolar sortingassociated 53 putat
fso:g18525	predicted protein	F:protein binding		fso:g6640	vacuolar transporter
fso:g18492	predicted protein	F:protein binding		fso:g5352	vesicle coat complex subunit SEC13	F:protein binding
fso:g18440	predicted protein			fso:g10803	vesicle-associated membrane 714-like isoform X1	P:vesicle-mediated transport; C:integral component of membrane
fso:g18384	predicted protein			fso:g58	Violaxanthin de-epoxidase	C:chloroplast; F:violaxanthin de-epoxidase activity; P:oxidation-reduction process
fso:g13235	predicted protein			fso:g14237	viral A-type inclusion	C:Smc5-Smc6 complex; P:double-strand break repair via homologous recombination
fso:g13350	predicted protein			fso:g8429	Voltage-gated Ion Channel (VIC) Superfamily	P:potassium ion transmembrane transport; F:calcium ion binding; C:membrane; F:potassium channel activity
fso:g13360	predicted protein			fso:g13756	von Willebrand factor A domain-containing 8
fso:g13315	predicted protein			fso:g4295	water dikinase	F:ATP binding
fso:g14347	predicted protein			fso:g3357	wd repeat and fyve domain-containing 3	F:protein binding
fso:g14345	predicted protein			fso:g12137	WD40 repeat	F:protein binding
fso:g14338	predicted protein	F:zinc ion binding; F:protein binding		fso:g11941	WD40 repeat	F:protein binding
fso:g14336	predicted protein	F:RNA binding; F:protein binding		fso:g1344	WD40 repeat	F:protein binding
fso:g14311	predicted protein			fso:g15273	WD40 repeat	F:protein binding
fso:g14307	predicted protein			fso:g8016	WD40 repeat	F:protein binding
fso:g14297	predicted protein			fso:g15463	WD40 repeat	F:protein binding
fso:g11995	predicted protein	F:binding		fso:g13996	WD40 repeat	F:protein binding
fso:g13881	predicted protein			fso:g5423	WD40-like domain-containing	F:protein binding; F:metal ion binding; P:poly(A)+ mRNA export from nucleus; C:nuclear pore
fso:g13863	predicted protein	F:protein binding		fso:g183	winged helix DNA-binding domain-containing	C:nucleus; F:transcription factor activity, sequence-specific DNA binding; P:regulation of transcription, DNA-templated; F:sequence-specific DNA binding
fso:g13851	predicted protein			fso:g766	winged helix DNA-binding domain-containing	C:nucleus; F:transcription factor activity, sequence-specific DNA binding; P:regulation of transcription, DNA-templated; F:sequence-specific DNA binding
fso:g13840	predicted protein			fso:g19023	WRKY transcription factor 19	C:CCAAT-binding factor complex; F:transcription factor activity, sequence-specific DNA binding; F:protein heterodimerization activity; P:regulation of transcription, DNA-templated
fso:g13833	predicted protein			fso:g19376	wu:fc47e12 protein	F:oxidoreductase activity, acting on the CH-CH group of donors; C:cytoplasm; P:lipid metabolic process; C:integral component of membrane
fso:g13831	predicted protein	C:membrane		fso:g2476	Y2056_DICDI ame: Full=WD repeat-containing DDB_G0292056	F:protein binding
fso:g13803	predicted protein			fso:g10897	zinc dhhc domain containing 3
fso:g3481	predicted protein			fso:g15031	zinc finger	F:zinc ion binding; F:protein binding
fso:g16354	predicted protein			fso:g16031	zinc finger (CHY type)	F:zinc ion binding; F:protein binding
fso:g3516	predicted protein			fso:g3419	Zinc iron permease	P:transmembrane transport; C:membrane; F:metal ion transmembrane transporter activity; P:metal ion transport
fso:g3520	predicted protein			fso:g2877	Zinc RING-type	F:zinc ion binding; F:protein binding
fso:g3615	predicted protein			fso:g10883	Zn-dependent exopeptidase	F:zinc ion binding; F:metallocarboxypeptidase activity; P:proteolysis
fso:g20330	predicted protein
fso:g20288	predicted protein
fso:g20247	predicted protein
fso:g20234	predicted protein	F:nucleic acid binding
fso:g20224	predicted protein	F:binding
fso:g20214	predicted protein
fso:g20186	predicted protein
fso:g20146	predicted protein
fso:g20122	predicted protein
fso:g20120	predicted protein
fso:g3985	predicted protein	F:protein binding
fso:g4006	predicted protein
fso:g4019	predicted protein
fso:g4145	predicted protein
fso:g4146	predicted protein
fso:g8636	predicted protein
fso:g8638	predicted protein	F:protein binding
fso:g8664	predicted protein	F:antioxidant activity; F:oxidoreductase activity; P:oxidation-reduction process
fso:g8674	predicted protein
fso:g8694	predicted protein
fso:g8732	predicted protein
fso:g8723	predicted protein
fso:g8746	predicted protein
fso:g8749	predicted protein
fso:g8819	predicted protein	F:protein binding; F:copper ion binding; F:oxidoreductase activity; P:oxidation-reduction process
fso:g16962	predicted protein	F:phosphatidylinositol binding
fso:g16968	predicted protein
fso:g16978	predicted protein	C:nucleus; F:DNA binding; P:DNA repair; P:DNA replication; P:DNA recombination
fso:g10248	predicted protein
fso:g10396	predicted protein
fso:g10416	predicted protein
fso:g10519	predicted protein
fso:g14669	predicted protein	F:protein binding
fso:g14684	predicted protein	F:hydrolase activity
fso:g14713	predicted protein
fso:g14721	predicted protein	C:integral component of membrane
fso:g14747	predicted protein
fso:g14753	predicted protein
fso:g14766	predicted protein
fso:g4994	predicted protein	P:proteolysis; F:serine-type endopeptidase activity
fso:g6892	predicted protein	F:calcium ion binding
fso:g6850	predicted protein
fso:g14112	predicted protein	F:protein binding
fso:g14097	predicted protein
fso:g14051	predicted protein
fso:g7492	predicted protein
fso:g7516	predicted protein	F:catalytic activity; P:metabolic process
fso:g7523	predicted protein
fso:g7524	predicted protein	F:hydrolase activity
fso:g7582	predicted protein
fso:g11279	predicted protein
fso:g6834	predicted protein
fso:g6802	predicted protein
fso:g6760	predicted protein
fso:g6756	predicted protein	P:lipid metabolic process
fso:g3745	predicted protein
fso:g18355	predicted protein
fso:g18338	predicted protein	F:metal ion binding
fso:g18329	predicted protein
fso:g18326	predicted protein	C:membrane
fso:g18252	predicted protein
fso:g9127	predicted protein	P:cell redox homeostasis
fso:g9134	predicted protein
fso:g9142	predicted protein
fso:g9156	predicted protein
fso:g16946	predicted protein
fso:g3253	predicted protein
fso:g3325	predicted protein
fso:g3346	predicted protein
fso:g8604	predicted protein
fso:g8576	predicted protein
fso:g8852	predicted protein
fso:g8944	predicted protein
fso:g8977	predicted protein
fso:g9016	predicted protein
fso:g12803	predicted protein
fso:g9551	predicted protein
fso:g9554	predicted protein	F:protein binding
fso:g9570	predicted protein	F:protein binding
fso:g9572	predicted protein
fso:g9583	predicted protein	F:catalytic activity
fso:g9614	predicted protein
fso:g9636	predicted protein	F:protein binding
fso:g19067	predicted protein	C:nucleus; P:regulation of cell cycle; P:regulation of transcription from RNA polymerase II promoter
fso:g20030	predicted protein	F:G-protein coupled receptor activity; P:G-protein coupled receptor signaling pathway; C:integral component of membrane
fso:g12402	predicted protein
fso:g12435	predicted protein	C:nucleus; F:transcription factor activity, sequence-specific DNA binding; P:regulation of transcription, DNA-templated; F:sequence-specific DNA binding
fso:g12463	predicted protein
fso:g12513	predicted protein
fso:g12518	predicted protein
fso:g12670	predicted protein
fso:g12696	predicted protein
fso:g12714	predicted protein	F:protein binding; P:protein targeting to Golgi
fso:g12736	predicted protein
fso:g12741	predicted protein	F:nuclease activity
fso:g1674	predicted protein	F:transferase activity, transferring glycosyl groups
fso:g19533	predicted protein
fso:g19517	predicted protein
fso:g2041	predicted protein
fso:g2026	predicted protein	F:protein binding
fso:g2019	predicted protein
fso:g7107	predicted protein
fso:g7118	predicted protein
fso:g17275	predicted protein
fso:g17274	predicted protein
fso:g17252	predicted protein	F:binding
fso:g19334	predicted protein	F:protein binding
fso:g19315	predicted protein
fso:g14023	predicted protein
fso:g14017	predicted protein	P:cell redox homeostasis; P:oxidation-reduction process; F:thiol oxidase activity
fso:g12771	predicted protein
fso:g12760	predicted protein
fso:g8166	predicted protein
fso:g2978	presequence protease chloroplastic mitochondrial	F:catalytic activity; F:metal ion binding; P:proteolysis
fso:g19938	probable bifunctional methylthioribulose-1-phosphate dehydratase enolase-phosphatase E1 1	F:magnesium ion binding; C:cytoplasm; P:L-methionine salvage from methylthioadenosine; F:acireductone synthase activity
fso:g13131	probable cell surface glyco
fso:g10348	probable choline kinase 2 isoform X2
fso:g19400	Probable chromatin remodelling complex ATPase chain	C:nucleus; F:DNA binding; F:ATP binding; F:nucleosome binding; P:ATP-dependent chromatin remodeling; F:hydrolase activity, acting on acid anhydrides, in phosphorus-containing anhydrides
fso:g7871	probable dolichyl pyrophosphate Glc1Man9 c2 alpha-1,3-glucosyltransferase	C:endoplasmic reticulum membrane; F:transferase activity, transferring hexosyl groups
fso:g1898	probable E3 ubiquitin- ligase ATL44	F:zinc ion binding; F:protein binding
fso:g16571	probable leucine-rich repeat receptor kinase At1g35710	F:protein binding
fso:g8669	probable leucine-rich repeat receptor kinase At1g35710	F:protein binding; F:calcium ion binding
fso:g14688	probable leucine-rich repeat receptor kinase At1g35710
fso:g16974	probable LRR receptor-like serine threonine- kinase At4g08850	F:protein binding
fso:g14687	probable LRR receptor-like serine threonine- kinase At4g36180	F:protein binding
fso:g11178	probable mannitol dehydrogenase	F:zinc ion binding; F:oxidoreductase activity; P:oxidation-reduction process
fso:g7052	probable prolyl 4-hydroxylase 10
fso:g10585	probable s-acyltransferase 23-like	F:protein binding
fso:g7043	probable sulfate transporter	P:sulfate transport; F:secondary active sulfate transmembrane transporter activity; P:transmembrane transport; C:integral component of membrane
fso:g6388	probably inactive leucine-rich repeat receptor kinase At2g25790
fso:g8716	programmed cell death	C:cytoplasm
fso:g8605	Prohibitin complex subunit 1	C:membrane
fso:g14133	Prolyl 4- alpha subunit	F:L-ascorbic acid binding; F:iron ion binding; F:oxidoreductase activity, acting on paired donors, with incorporation or reduction of molecular oxygen; P:oxidation-reduction process
fso:g4109	prolyl 4-hydroxylase	F:L-ascorbic acid binding; F:iron ion binding; F:oxidoreductase activity, acting on paired donors, with incorporation or reduction of molecular oxygen; P:oxidation-reduction process
fso:g13163	prolyl 4-hydroxylase alpha subunit	F:L-ascorbic acid binding; F:iron ion binding; F:oxidoreductase activity, acting on paired donors, with incorporation or reduction of molecular oxygen; P:oxidation-reduction process
fso:g3341	Protease-associated PA
fso:g18740	Proteasome activator complex subunit 3	C:proteasome activator complex
fso:g6083	proteasome maturation factor ump1 family	P:proteasome assembly
fso:g16876	proteasome subunit beta type 5 precursor	C:proteasome core complex; F:threonine-type endopeptidase activity; P:proteolysis involved in cellular protein catabolic process
fso:g15404	protein kinase	F:ATP binding; F:protein kinase activity; P:protein phosphorylation
fso:g15401	protein kinase	F:ATP binding; F:protein kinase activity; P:protein phosphorylation
fso:g3084	Protein NLRC3
fso:g18486	proteoglycan 4-like isoform X4
fso:g11632	protoporphyrin IX methyltransferase	P:chlorophyll biosynthetic process; F:magnesium protoporphyrin IX methyltransferase activity
fso:g8822	psab translation factor	F:RNA binding
fso:g17000	psbb mRNA maturation factor mbb1	F:protein binding; P:RNA processing
fso:g5907	psedouridylate synthase	P:pseudouridine synthesis; F:RNA binding; F:pseudouridine synthase activity
fso:g8856	psedouridylate synthase	P:pseudouridine synthesis; F:RNA binding; F:pseudouridine synthase activity
fso:g6479	pseudouridine synthase	P:pseudouridine synthesis; F:RNA binding; F:pseudouridine synthase activity
fso:g7775	pseudouridine synthase	P:pseudouridine synthesis; F:RNA binding; F:pseudouridine synthase activity
fso:g20053	pseudouridine synthase	P:pseudouridine synthesis; F:RNA binding; F:pseudouridine synthase activity
fso:g9137	PUB domain	F:protein binding
fso:g9799	puff-specific bx42	C:spliceosomal complex; P:mRNA splicing, via spliceosome
fso:g14743	purine nucleoside phosphorylase inosine and guanosine-specific	P:nucleoside metabolic process; F:purine-nucleoside phosphorylase activity
fso:g18396	purple acid phosphatase superfamily	F:metal ion binding; F:acid phosphatase activity
fso:g15525	putative exonuclease
fso:g14642	Pyridine nucleotide-disulfide FAD NAD(P)-binding domain	F:oxidoreductase activity; P:oxidation-reduction process
fso:g8583	pyridoxal biosynthesis lyase pdxS	P:pyridoxal phosphate biosynthetic process; F:catalytic activity; P:vitamin B6 biosynthetic process
fso:g16252	pyrimidine 5 -nucleotidase	F:hydrolase activity
fso:g6807	pyrophosphate-dependent phosphofructose kinase
fso:g8845	pyrophosphate-dependent phosphofructose kinase	P:glycolytic process; P:fructose 6-phosphate metabolic process; F:6-phosphofructokinase activity
fso:g19029	pyruvate carboxylase	F:ATP binding; P:gluconeogenesis; F:pyruvate carboxylase activity; F:metal ion binding; F:biotin binding; F:biotin carboxylase activity; P:pyruvate metabolic process
fso:g4991	pyruvate dehydrogenase	P:acetyl-CoA biosynthetic process from pyruvate; F:pyruvate dehydrogenase (acetyl-transferring) activity
fso:g19031	pyruvate dehydrogenase	P:acetyl-CoA biosynthetic process from pyruvate; F:pyruvate dehydrogenase (acetyl-transferring) activity
fso:g13612	pyruvate:ferredoxin oxidoreductase NADPH-cytochrome	F:thiamine pyrophosphate binding; F:FMN binding; F:iron ion binding; F:oxidoreductase activity, acting on the aldehyde or oxo group of donors; P:electron transport chain
fso:g9810	quino (ISS)
fso:g3811	quino (ISS)
fso:g15675	quino (ISS)
fso:g4883	quinol-to-oxygen oxidoreductase	F:alternative oxidase activity; P:oxidation-reduction process
fso:g12333	Quinone oxidoreductase 2-like
fso:g20241	RAB family GTPase	F:GTP binding; F:GTPase activity
fso:g17211	rab-type small G	F:GTP binding; F:GTPase activity
fso:g3695	Rab7 family	F:GTP binding; F:GTPase activity
fso:g3592	Rab8 -family small GTPase	F:GTP binding; F:GTPase activity
fso:g4125	RAC-beta serine threonine- kinase A
fso:g20325	RAD50 recombination
fso:g3107	radical SAM enzyme	P:porphyrin-containing compound biosynthetic process; C:cytoplasm; F:coproporphyrinogen oxidase activity; P:oxidation-reduction process; F:iron-sulfur cluster binding
fso:g12275	rag-type gtp-binding	F:GTP binding
fso:g7098	RAP domain
fso:g15516	Ras-related Rab-6A
fso:g13560	ras-related RABA5b-like	F:GTP binding; F:GTPase activity
fso:g20308	RCC1 BLIP-II
fso:g11299	RCC1 BLIP-II
fso:g6796	receptor lectin kinase 3	F:protein serine/threonine phosphatase activity; F:ATP binding; F:protein binding; P:protein dephosphorylation; F:protein kinase activity; P:protein phosphorylation
fso:g14767	Receptor-interacting serine threonine- kinase 4	F:protein binding
fso:g8600	receptor-like cell wall	F:protein binding
fso:g16966	receptor-like cell wall
fso:g5467	regulator of chromatin silencing
fso:g18917	regulator of chromosome condensation (RCC1)	F:nucleic acid binding; F:zinc ion binding; F:protein binding
fso:g11585	regulator of the ubiquitin pathway (contains UAS and UBX domains)	F:protein binding
fso:g19534	Replication factor C subunit 5	F:DNA binding; F:ATP binding; P:DNA replication
fso:g8946	resistance-nodulation-cell division superfamily	C:integral component of membrane
fso:g18323	Retinoblastoma-binding 5
fso:g6900	retinol retinaldehyde reductase
fso:g1945	retrieval of early ER Rer1	C:integral component of membrane
fso:g7691	RHD3 Sey1 family GTPase involved in the ER-to-Golgi traffic
fso:g9536	rhodanese domain-containing
fso:g13879	Rhodanese-like domain
fso:g5530	Rhodanese-like protein
fso:g19896	rhodopsin-like GPCR transmembrane domain	P:G-protein coupled receptor signaling pathway; P:response to pheromone
fso:g3136	rhomboid 15 isoform X1	P:retrograde vesicle-mediated transport, Golgi to ER; C:integral component of membrane; F:serine-type endopeptidase activity
fso:g8745	RIB43A with coiled-coils 2
fso:g15386	riboflavin biosynthesis Cterminal domain	F:5-amino-6-(5-phosphoribosylamino)uracil reductase activity; P:riboflavin biosynthetic process; P:oxidation-reduction process
fso:g12857	ribonuclease HII	F:RNA-DNA hybrid ribonuclease activity; F:RNA binding
fso:g11672	ribonuclease Z	P:tRNA 3'-trailer cleavage; F:endoribonuclease activity, producing 5'-phosphomonoesters
fso:g12711	Ribonuclease Zc3h12a
fso:g4524	ribonucleoside-diphosphate reductase large subunit	F:ATP binding; F:ribonucleoside-diphosphate reductase activity, thioredoxin disulfide as acceptor; P:DNA replication; P:oxidation-reduction process
fso:g4493	ribose methyltransferase	F:RNA methyltransferase activity; F:RNA binding; P:RNA processing
fso:g9000	ribosomal 11 60S large ribosomal subunit	F:structural constituent of ribosome; C:ribosome; P:translation
fso:g16323	ribosomal 15 mitochondrial small ribosomal subunit	F:structural constituent of ribosome; C:ribosome; P:translation
fso:g5073	ribosomal Ctc-form	F:structural constituent of ribosome; F:5S rRNA binding; C:ribosome; P:translation
fso:g17200	ribosomal L1
fso:g3794	ribosomal L13	F:structural constituent of ribosome; C:ribosome; P:translation
fso:g2031	ribosomal L19	F:structural constituent of ribosome; C:ribosome; P:translation
fso:g8931	ribosomal L21	F:RNA binding; F:structural constituent of ribosome; C:ribosome; P:translation
fso:g14388	ribosomal L22	F:structural constituent of ribosome; C:large ribosomal subunit; P:translation
fso:g10249	Ribosomal RNA-processing 7 A
fso:g11636	ribosomal RNAprocessing	F:methyltransferase activity; C:nucleolus
fso:g16841	ribosome biogenesis gtpase	F:GTP binding
fso:g14308	ribosome biogenesis NEP1	F:methyltransferase activity
fso:g7561	Ribosome- Iojap
fso:g5039	ribulose-1,5 bisphosphate carboxylase oxygenase large subunit N-methyltransferase	F:protein binding
fso:g9148	RIKEN cDNA 2610033H07	C:small-subunit processome
fso:g16828	ring finger	F:zinc ion binding; F:protein binding
fso:g16756	ring finger	F:zinc ion binding; F:protein binding
fso:g6476	RING finger and CHY zinc finger domain-containing 1	F:zinc ion binding; F:protein binding
fso:g9114	RING U-box superfamily	F:zinc ion binding; F:protein binding
fso:g10380	RING-box 1	F:zinc ion binding; F:protein binding
fso:g6504	RNA 3 -terminal phosphate cyclase	F:RNA-3'-phosphate cyclase activity; P:RNA processing
fso:g5164	RNA adenosine deaminase 1	F:RNA binding; P:RNA processing; F:adenosine deaminase activity
fso:g13207	RNA binding S1 domain	F:nucleic acid binding
fso:g19290	RNA helicase	F:nucleic acid binding; F:ATP binding
fso:g7132	RNA methyltransferase	F:RNA methyltransferase activity; F:RNA binding; P:RNA processing
fso:g19215	RNA polymerase I-specific transcription initiation factor RRN3
fso:g3909	RNA polymerase II elongator associated
fso:g5026	RNA polymerase II elongator complex subunit	C:Elongator holoenzyme complex
fso:g7870	RNA polymerase II transcriptional coactivator KIWI	F:DNA binding; F:transcription coactivator activity; P:regulation of transcription, DNA-templated
fso:g20111	RNA pseudouridine synthase chloroplastic	P:pseudouridine synthesis; F:RNA binding; F:pseudouridine synthase activity
fso:g12852	RNA pseudouridylate synthase domain-containing	P:pseudouridine synthesis; F:RNA binding; F:pseudouridine synthase activity
fso:g19327	RNA recognition motif domain containing	F:nucleic acid binding
fso:g6070	RNA recognition motif-containing	F:nucleic acid binding; F:catalytic activity
fso:g3636	RNA sigma 70 family	F:DNA binding; F:sigma factor activity; F:transcription factor activity, sequence-specific DNA binding; P:regulation of transcription, DNA-templated; P:DNA-templated transcription, initiation
fso:g6750	RNA splicing factor	C:nucleus; F:protein binding; P:mRNA splicing, via spliceosome
fso:g8543	RNA-binding Nova-1 isoform X2	F:RNA binding
fso:g19523	RNA-processing HAT helix	C:nucleus; F:protein binding; P:mRNA processing
fso:g15510	rRNA 2 -O-methyltransferase fibrillarin	F:RNA binding; P:tRNA processing; F:methyltransferase activity; P:rRNA processing
fso:g12529	rrna methylase family	F:RNA methyltransferase activity; F:RNA binding; P:RNA processing
fso:g13543	rRNA-processing EFG1	P:rRNA processing
fso:g18691	rRNA-processing fcf2-like
fso:g18864	rubredoxin-type Fe4	F:iron ion binding
fso:g16815	S-(hydroxymethyl)glutathione dehydrogenase class III alcohol dehydrogenase	F:zinc ion binding; F:S-(hydroxymethyl)glutathione dehydrogenase activity; P:ethanol oxidation
fso:g20389	S-acyltransferase 8
fso:g18685	S-adenosyl-L-methionine dependent methyltransferases	F:nucleic acid binding; F:RNA-DNA hybrid ribonuclease activity; P:metabolic process; F:methyltransferase activity
fso:g6501	S-adenosylmethionine carrier chloroplastic mitochondrial
fso:g12949	s-phase kinase-associated	P:ubiquitin-dependent protein catabolic process
fso:g18815	SAC GANP domain-containing
fso:g8885	saccharopine dehydrogenase (NAD(+),L-glutamate-forming)	F:oxidoreductase activity; P:oxidation-reduction process
fso:g7533	SAICAR synthase	F:inositol-1,4,5-trisphosphate 3-kinase activity
fso:g19193	SANT Myb domain	F:DNA binding
fso:g10362	SANT Myb domain	F:DNA binding
fso:g3614	SCY1 kinase	F:ATP binding; F:protein kinase activity; P:protein phosphorylation
fso:g5235	sec1-family transport	P:vesicle docking involved in exocytosis
fso:g15652	SECIS binding 2	F:nucleic acid binding
fso:g12746	seleno O
fso:g6091	sensor kinase 3	F:phosphorelay sensor kinase activity; P:phosphorelay signal transduction system; P:phosphorylation
fso:g12749	sensory histidine kinase	F:phosphorelay sensor kinase activity; P:phosphorelay signal transduction system; P:phosphorylation
fso:g2931	sepiapterin reductase
fso:g12907	ser thr kinase	F:ATP binding; F:protein kinase activity; P:protein phosphorylation
fso:g9432	serine acetyl transferase	C:cytoplasm; F:serine O-acetyltransferase activity; P:cysteine biosynthetic process from serine
fso:g4116	serine carboxypeptidase-like 20	P:proteolysis; F:serine-type carboxypeptidase activity
fso:g6381	serine hydroxymethyltransferase	F:pyridoxal phosphate binding; P:L-serine metabolic process; F:glycine hydroxymethyltransferase activity; P:glycine metabolic process
fso:g6945	serine palmitoyltransferase	F:pyridoxal phosphate binding; P:biosynthetic process; F:transferase activity
fso:g7033	serine protease	F:protein binding; P:proteolysis; F:serine-type endopeptidase activity
fso:g2964	serine protease family
fso:g5048	serine protease family
fso:g5274	serine threonine kinase	F:ATP binding; F:protein kinase activity; P:protein phosphorylation
fso:g3947	serine threonine kinase	F:ATP binding; F:protein kinase activity; P:protein phosphorylation
fso:g8187	serine threonine kinase endoribonuclease ire1	F:ATP binding; F:metal ion binding; F:ribonuclease activity; F:protein kinase activity; P:mRNA processing; P:protein phosphorylation
fso:g7865	serine threonine phosphatase	F:hydrolase activity
fso:g18653	serine threonine phosphatase	F:catalytic activity
fso:g9625	serine threonine phosphatase	F:protein serine/threonine phosphatase activity; P:protein dephosphorylation; F:cation binding
fso:g15693	serine threonine phosphatase 2C	F:protein serine/threonine phosphatase activity; F:protein binding; P:protein dephosphorylation
fso:g13909	Serine threonine- kinase 16	F:ATP binding; F:protein kinase activity; P:protein phosphorylation
fso:g13170	serine threonine- kinase STY8-like	F:ATP binding; F:protein binding; F:protein kinase activity; P:protein phosphorylation
fso:g3806	serine threonine- phosphatase 2a catalytic subunit beta isoform	F:hydrolase activity
fso:g7916	serine threonine- phosphatase PP-X isozyme 2	F:hydrolase activity
fso:g13588	serine threonine- phosphatase PP1-beta catalytic subunit	F:hydrolase activity
fso:g5068	serine threonine- phosphatase pp2a	F:hydrolase activity
fso:g13538	SET domain	F:protein binding
fso:g18282	SET domain	F:protein binding
fso:g3813	SET domain-containing	F:protein binding
fso:g3766	SGNH hydrolase
fso:g8712	short chain dehydrogenase reductase family
fso:g16697	Short transient receptor potential channel 4-associated
fso:g8662	short-chain dehydrogenase reductase 2a	F:oxidoreductase activity
fso:g17199	short-chain dehydrogenase TIC chloroplastic-like
fso:g12318	signal recognition particle SRP54	F:GTP binding; P:SRP-dependent cotranslational protein targeting to membrane; C:signal recognition particle; F:GTPase activity; F:7S RNA binding
fso:g11221	Similarity to ribonuclease D (RNase D)	F:nucleic acid binding; F:3'-5' exonuclease activity; F:aminoacyl-tRNA editing activity; P:nucleobase-containing compound metabolic process
fso:g6818	sir2-like transcriptional regulatory found in	F:NAD+ binding
fso:g8835	Six-bladed beta- -like
fso:g9527	SMAD FHA domain-containing	F:protein binding
fso:g18757	small-subunit processome	C:small-subunit processome; P:rRNA processing
fso:g7786	sodium hydrogen exchanger 3	P:sodium ion transport; P:transmembrane transport; F:sodium:proton antiporter activity; C:integral component of membrane; P:regulation of pH
fso:g17493	sodium hydrogen exchanger variant 1	P:sodium ion transport; P:transmembrane transport; F:sodium:proton antiporter activity; C:integral component of membrane; P:regulation of pH
fso:g15283	sodium phosphate Na Pi cotransport system	F:sodium-dependent phosphate transmembrane transporter activity; C:membrane; P:sodium-dependent phosphate transport; P:phosphate ion transmembrane transport
fso:g3675	sodium potassium-transporting ATPase subunit	F:nucleotide binding; F:metal ion binding; C:integral component of membrane
fso:g10436	sodium-dependent transporter	C:membrane
fso:g20134	solanesyl diphosphate synthase	P:isoprenoid biosynthetic process
fso:g13172	soluble nsf attachment gamma isoform	F:protein binding; P:intracellular protein transport
fso:g19993	soluble nsf attachment receptor	F:protein binding
fso:g18372	solute carrier 4 family	C:integral component of membrane; F:inorganic anion exchanger activity; P:anion transport
fso:g3079	solute carrier family 25 member 40
fso:g9101	solute carrier family 25 member 45
fso:g17568	solute carrier family 35	P:transmembrane transport
fso:g10288	solute carrier family 35 member b1	P:lipid metabolic process; F:heme binding
fso:g17509	solute carrier family 35 member F1-like	C:integral component of membrane; P:transport
fso:g12900	Solute carrier family facilitated glucose transporter member 3
fso:g20246	sphingosine kinase	F:NAD+ kinase activity; P:metabolic process
fso:g12350	splicing factor 3A subunit 3	F:RNA binding; C:spliceosomal complex; P:mRNA splicing, via spliceosome
fso:g15661	Splicing factor U2af small subunit A
fso:g20105	SPX domain-containing membrane At4g22990-like isoform X2	P:transmembrane transport; F:transmembrane transporter activity; C:integral component of membrane
fso:g19553	steroid-binding 3
fso:g8850	Sterol methyltransferase	F:methyltransferase activity; P:steroid biosynthetic process
fso:g7092	stomatin prohibitin-family membrane protease subunit	C:membrane
fso:g18337	Stress regulated
fso:g6068	structural maintenance of chromosomes	F:ATP binding; F:protein heterodimerization activity; P:mitotic sister chromatid cohesion; C:cohesin complex; F:chromatin binding
fso:g7794	Sua5 family	F:double-stranded RNA binding
fso:g9593	Subtilisin-like protease CPC735_031240	P:proteolysis; F:serine-type endopeptidase activity
fso:g14331	subtilisin-like serine peptidase	P:proteolysis; F:serine-type endopeptidase activity
fso:g9509	subtilisin-like serine protease	P:proteolysis; F:serine-type endopeptidase activity
fso:g7890	succinate dehydrogenase
fso:g9448	succinate dehydrogenase iron sulfur	F:oxidoreductase activity; F:electron carrier activity; P:tricarboxylic acid cycle; F:2 iron, 2 sulfur cluster binding
fso:g3321	sucrose non-fermenting (SNF-1) related serine threonine kinase	F:ATP binding; F:protein kinase activity; P:protein phosphorylation
fso:g5887	Sucrose transport	F:oxidoreductase activity; P:oxidation-reduction process
fso:g6374	sulfite ferredoxin dependent	F:sulfite reductase (ferredoxin) activity; P:oxidation-reduction process; F:4 iron, 4 sulfur cluster binding; F:heme binding
fso:g6950	Superoxide dismutase	F:protein binding; C:ER membrane protein complex
fso:g5192	SWI SNF-related matrix-associated actin-dependent regulator	F:ATP binding
fso:g6898	SWI SNF-related matrix-associated actin-dependent regulator of chromatin subfamily A member 3-like 2	F:ATP binding; F:zinc ion binding; F:protein binding
fso:g19322	switch 2	F:ATP binding
fso:g14102	SWR1 complex subunit 2	C:nucleus; P:histone exchange; P:regulation of transcription, DNA-templated
fso:g11625	SWR1 complex subunit 2	C:nucleus; P:histone exchange; P:regulation of transcription, DNA-templated
fso:g7604	symbiotic PPC-localized Der	C:integral component of membrane; F:serine-type endopeptidase activity
fso:g9009	synaptobrevin	P:vesicle-mediated transport; C:integral component of membrane
fso:g12858	syntaxin-interacting unc-18	P:vesicle docking involved in exocytosis
fso:g20372	T-complex 1 subunit gamma	F:ATP binding; F:unfolded protein binding; P:protein folding
fso:g4153	T-complex theta subunit	F:ATP binding; F:unfolded protein binding; P:protein folding
fso:g3773	t-diRNAhydrouridine synthase	F:tRNA dihydrouridine synthase activity; F:flavin adenine dinucleotide binding; P:tRNA processing; P:oxidation-reduction process
fso:g6934	TATA-box-binding -like isoform X1	F:DNA binding; P:DNA-templated transcription, initiation
fso:g18726	telomerase Cajal body 1	F:protein binding
fso:g9823	Testis-expressed sequence 10	F:binding
fso:g18225	Tether containing UBX domain for GLUT4	F:protein binding
fso:g18520	Tetratricopeptide repeat (TPR)-like superfamily
fso:g14933	tetratricopeptide repeat 1-like	F:protein binding
fso:g7100	TFIIF CTD phosphatase Fcp1
fso:g20442	TFIIF subunit	F:catalytic activity; C:transcription factor TFIIF complex; P:transcription initiation from RNA polymerase II promoter
fso:g7724	TFIIH basal transcription factor complex helicase XPB subunit	F:DNA binding; F:ATP binding; P:nucleotide-excision repair; F:ATP-dependent DNA helicase activity; P:transcription initiation from RNA polymerase II promoter
fso:g9347	Thermostable carboxypeptidase 1	F:metallocarboxypeptidase activity; P:proteolysis
fso:g11352	thiamine triphosphatase
fso:g2937	Thioesterase thiol ester dehydrase-isomerase
fso:g7711	thioredoxin domain-containing	P:cell redox homeostasis
fso:g6363	thioredoxin o	F:protein disulfide oxidoreductase activity; P:glycerol ether metabolic process; P:cell redox homeostasis
fso:g9800	threonine ammonia- biosynthetic	P:isoleucine biosynthetic process; F:pyridoxal phosphate binding; F:L-threonine ammonia-lyase activity
fso:g20303	threonine ammonia-lyase
fso:g5196	Thrombospondin type-1 domain-containing 7B	F:protein binding; P:protein targeting to Golgi
fso:g9397	THUMP domain containing 3 isoform
fso:g18377	thymus specific serine peptidase	P:proteolysis; F:serine-type peptidase activity
fso:g9146	Tic22 protein
fso:g6869	TIP41 isoform X1	F:protein disulfide oxidoreductase activity; F:electron carrier activity; P:cell redox homeostasis
fso:g11506	TKL DICTY4 kinase	P:cGMP biosynthetic process; F:guanylate cyclase activity; P:intracellular signal transduction; F:heme binding
fso:g16731	TKL kinase	F:ATP binding; F:protein kinase activity; F:amino acid binding; P:protein phosphorylation
fso:g5152	TKL MLK TAK1 kinase	F:ATP binding; F:protein kinase activity; P:protein phosphorylation
fso:g18604	TPR repeat-containing	F:protein binding
fso:g16345	TPR repeat-containing	F:protein binding
fso:g14727	tpr repeat-containing	F:protein binding; F:ADP binding
fso:g13433	trafficking particle complex II-specific subunit 120 homolog
fso:g7074	trafficking particle complex II-specific subunit 130 homolog	F:protein binding
fso:g4518	transcription elongation factor S-II	F:nucleic acid binding; C:nucleus; F:zinc ion binding; P:transcription, DNA-templated
fso:g3777	transcription factor	P:transcription from RNA polymerase III promoter; P:regulation of transcription, DNA-templated; P:DNA-templated transcriptional preinitiation complex assembly; F:TBP-class protein binding; C:transcription factor TFIIIB complex; F:TFIIIB-type transcription factor activity
fso:g5278	Transcription factor CCAAT displacement CDP1	C:integral component of Golgi membrane; P:intra-Golgi vesicle-mediated transport
fso:g9737	transcription factor GTE12-like	F:protein binding
fso:g20164	transcription factor S	F:nucleic acid binding; F:zinc ion binding; P:transcription, DNA-templated; P:mRNA cleavage
fso:g7809	TRANSCRIPTION INITIATION FACTOR TFIID
fso:g3630	transcription initiation factor TFIID subunit	F:protein binding
fso:g18307	transcription initiation factor TFIID subunit 5	F:protein binding
fso:g7899	transcription initiation factor TFIID subunit 6-like isoform X1	C:nucleus; F:binding; P:regulation of sequence-specific DNA binding transcription factor activity
fso:g8222	Transcriptional regulator ATRX	F:ATP binding; F:zinc ion binding
fso:g13505	Transcriptional Sir2 family	F:NAD+ binding
fso:g14341	transferase mitochondrial
fso:g1673	transferring glycosyl groups	F:transferase activity, transferring glycosyl groups
fso:g10311	transketolase	F:transketolase activity; P:metabolic process
fso:g3635	transketolase	F:transketolase activity; P:metabolic process
fso:g7778	translation elongation factor G	F:GTP binding; F:translation elongation factor activity; F:GTPase activity; P:translational elongation; C:intracellular
fso:g7070	translation elongation factor Ts	F:protein binding; F:translation elongation factor activity; P:translational elongation; C:intracellular
fso:g9586	translation factor tu domain 2	F:GTP binding
fso:g5873	translation initiation factor eif-2b subunit beta	P:cellular metabolic process
fso:g14738	transmembrane and coiled-coil domain-containing 1	F:calcium channel activity; C:integral component of endoplasmic reticulum membrane; P:endoplasmic reticulum calcium ion homeostasis
fso:g1924	transmembrane emp24 domain-containing 10	C:integral component of membrane; P:transport
fso:g11580	transmembrane NRF-6	F:transferase activity, transferring acyl groups other than amino-acyl groups
fso:g9829	transport SEC16A homolog	F:protein binding
fso:g15513	transport SEC23	P:ER to Golgi vesicle-mediated transport; P:intracellular protein transport; C:COPII vesicle coat
fso:g18888	transporter Sec61 subunit alpha isoform 2	C:membrane; P:protein transport
fso:g13598	triacylglycerol lipase	P:lipid metabolic process; F:triglyceride lipase activity
fso:g16809	Trimethyllysine dioxygenase	F:oxidoreductase activity; P:oxidation-reduction process
fso:g7010	triose phosphate phosphate translocator
fso:g12411	triosephosphate isomerase glyceraldehyde-3-phosphate dehydrogenase precursor	F:NADP binding; F:NAD binding; P:oxidation-reduction process; P:glucose metabolic process; F:oxidoreductase activity, acting on the aldehyde or oxo group of donors, NAD or NADP as acceptor
fso:g13153	tRNA (cytosine(34)-C(5))-methyltransferase isoform X1	F:RNA binding; F:tRNA (cytosine-5-)-methyltransferase activity
fso:g9346	tRNA (guanine-N(7)-)-methyltransferase	F:tRNA (guanine-N7-)-methyltransferase activity; P:tRNA modification
fso:g5806	tRNA (guanine(10)-N2)-methyltransferase homolog	F:nucleic acid binding; F:methyltransferase activity; P:methylation
[truncated: 117 more rows]
